# Supplementary material for: IκB kinase phosphorylates cytoplasmic TDP-43 and promotes its proteasome degradation
Source: J Cell Biol. 2024 Jan 10;223(2):e202302048. doi: 10.1083/jcb.202302048 (PMC10783433; doi:10.1083/jcb.202302048)
Supplement: Data S1 — shows the data of proteomic analysis. [file JCB_202302048_DataS1.xlsx]

## Sheet: SwissProt_Human
Accession	Description	MW [kDa]	Score		Coverage		# Peptides		# PSM
			A2 : #01 IKKB WT	B2 : #02 IKKB SA	A2 : #01 IKKB WT	B2 : #02 IKKB SA	A2 : #01 IKKB WT	B2 : #02 IKKB SA	A2 : #01 IKKB WT	B2 : #02 IKKB SA
Q13148	TAR DNA-binding protein 43 OS=Homo sapiens GN=TARDBP PE=1 SV=1 - [TADBP_HUMAN]	44.7113	74414.1	91051.4	97.58	98.31	49	50	4098	4568
	Sequence	Protein Group Accessions	IonScore A2	IonScore B2	Modifications	phosphoRS Site Probabilities
	KMDETDASSAVK	Q13148	133.07	132.88	M2(Oxidation)
	FGGNPGGFGNQGGFGNSR	Q13148	125.59	124.54
	KMDETDASSAVK	Q13148	116.83	108.96
	EPNQAFGSGNNSYSGSNSGAAIGWGSASNAGSGSGFNGGFGSSMDSK	Q13148	114.37	118.71
	SGRFGGNPGGFGNQGGFGNSR	Q13148	108.02	110.95
	MDETDASSAVKVK	Q13148	105.54	82.25	M1(Oxidation)
	EPNQAFGSGNNSYSGSNSGAAIGWGSASNAGSGSGFNGGFGSSMDSK	Q13148	100.98	104.29	M44(Oxidation)
	KMDETDASSAVKVK	Q13148	100.84	101.85	M2(Oxidation)
	MDETDASSAVKVK	Q13148	92.15	76.73
	LVEGILHAPDAGWGNLVYVVNYPK	Q13148	90.85	92.17
	KMDETDASSAVKVK	Q13148	90.62	102.88
	EFFSQYGDVMDVFIPKPFR	Q13148	88.2	103.42
	VTEDENDEPIEIPSEDDGTVLLSTVTAQFPGACGLR	Q13148	86.09	76.34	C33(Carbamidomethyl)
	TSDLIVLGLPWK	Q13148	84.8	85.49
	AFAFVTFADDQIAQSLCGEDLIIK	Q13148	82.17	87.11	C17(Carbamidomethyl)
	CTEDMTEDELREFFSQYGDVMDVFIPKPFR	Q13148	82.07	82.35	C1(Carbamidomethyl); M5(Oxidation)
	LVEGILHAPDAGWGNLVYVVNYPKDNK	Q13148	80.11	81.33
	MDETDASSAVK	Q13148	79.55	82.27	M1(Oxidation)
	MDETDASSAVK	Q13148	78.65	78.35
	AFAFVTFADDQIAQSLCGEDLIIKGISVHISNAEPKHNSNR	Q13148	78.47	79.59	C17(Carbamidomethyl)
	VTEDENDEPIEIPSEDDGTVLLSTVTAQFPGACGLR	Q13148	78.3		T2(Phospho); C33(Carbamidomethyl)	T(2): 100.0; S(14): 0.0; T(19): 0.0; S(23): 0.0; T(24): 0.0; T(26): 0.0
	LPNSKQSQDEPLR	Q13148	77.33	59.74	S7(Phospho)	S(4): 0.0; S(7): 100.0
	RKMDETDASSAVK	Q13148	76.9	67.74
	TTEQDLKEYFSTFGEVLMVQVKK	Q13148	76.26	89.31
	CTEDMTEDELR	Q13148	75.77	66.74	C1(Carbamidomethyl); M5(Oxidation)
	GVRLVEGILHAPDAGWGNLVYVVNYPKDNK	Q13148	75.53	53.02
	EYFSTFGEVLMVQVK	Q13148	75.52	75.57
	EYFSTFGEVLMVQVK	Q13148	75.48	78.91	M11(Oxidation)
	GGGAGLGNNQGSNMGGGMNFGAFSINPAMMAAAQAALQSSWGMMGMLASQQNQSGPSGNNQNQGNMQR	Q13148	75.45	81.39	M66(Oxidation)
	TTEQDLKEYFSTFGEVLMVQVK	Q13148	72.97	78.89
	GGGAGLGNNQGSNMGGGMNFGAFSINPAMMAAAQAALQSSWGMMGMLASQQNQSGPSGNNQNQGNMQR	Q13148	72.87	61.18
	FTEYETQVKVMSQR	Q13148	69.45	73.08
	CTEDMTEDELREFFSQYGDVMDVFIPKPFR	Q13148	68	69.85	C1(Carbamidomethyl)
	WCDCKLPNSKQSQDEPLR	Q13148	67.04	63.71	C2(Carbamidomethyl); C4(Carbamidomethyl)
	CTEDMTEDELR	Q13148	66.75	97.95	C1(Carbamidomethyl)
	GISVHISNAEPKHNSNR	Q13148	66.17	69.17
	EFFSQYGDVMDVFIPKPFR	Q13148	63.83	53.37	M10(Oxidation)
	MDETDASSAVKVKR	Q13148	62.76	73.99
	LVEGILHAPDAGWGNLVYVVNYPKDNKR	Q13148	58.76	66.08
	QSQDEPLR	Q13148	57.79	59.61
	TTEQDLKEYFSTFGEVLMVQVK	Q13148	56.19	50.81	M18(Oxidation)
	EPNQAFGSGNNSYSGSNSGAAIGWGSASNAGSGSGFNGGFGSSMDSK	Q13148	54.37	59.43	S28(Phospho)	S(8): 0.3; S(12): 1.3; S(14): 1.3; S(16): 1.3; S(18): 1.3; S(26): 2.8; S(28): 74.9; S(32): 13.7; S(34): 2.8; S(42): 0.1; S(43): 0.0; S(46): 0.0
	CTEDMTEDELREFFSQYGDVMDVFIPKPFR	Q13148	54.11		C1(Carbamidomethyl); S15(Phospho)	T(2): 77.5; T(6): 1.7; S(15): 20.8
	RKMDETDASSAVK	Q13148	52.85	45.21	M3(Oxidation)
	VFVGRCTEDMTEDELREFFSQYGDVMDVFIPKPFR	Q13148	51.21	72.47	C6(Carbamidomethyl)
	AFAFVTFADDQIAQSLCGEDLIIKGISVHISNAEPK	Q13148	50.14	56.43	C17(Carbamidomethyl)
	TSDLIVLGLPWKTTEQDLK	Q13148	50.09	61.89
	GGGAGLGNNQGSNMGGGMNFGAFSINPAMMAAAQAALQSSWGMMGMLASQQNQSGPSGNNQNQGNMQR	Q13148	49.81	59.65	M46(Oxidation); M66(Oxidation)
	GISVHISNAEPK	Q13148	49.52	53.19
	TSDLIVLGLPWKTTEQDLKEYFSTFGEVLMVQVK	Q13148	45.2	64.11
	GGGAGLGNNQGSNMGGGMNFGAFSINPAMMAAAQAALQSSWGMMGMLASQQNQSGPSGNNQNQGNMQR	Q13148	44.95	54.37	M14(Oxidation); M18(Oxidation); M29(Oxidation); M30(Oxidation); M43(Oxidation)
	YRNPVSQCMR	Q13148	42.97	41.73	C8(Carbamidomethyl); M9(Oxidation)
	NPVSQCMR	Q13148	42.23	40.75	C6(Carbamidomethyl)
	YRNPVSQCMR	Q13148	42.11	41.53	C8(Carbamidomethyl)
	FTEYETQVK	Q13148	41.64	41.73
	GGGAGLGNNQGSNMGGGMNFGAFSINPAMMAAAQAALQSSWGMMGMLASQQNQSGPSGNNQNQGNMQR	Q13148	41.54	48.15	S12(Phospho)	S(12): 3.4; S(24): 3.4; S(39): 4.0; S(40): 4.0; S(49): 7.7; S(54): 18.8; S(57): 58.9
	TTEQDLK	Q13148	41.35	40.42
	AVQKTSDLIVLGLPWK	Q13148	39.08	26.98
	AFAFVTFADDQIAQSLCGEDLIIK	Q13148	38.97		S15(Phospho); C17(Carbamidomethyl)	T(6): 0.0; S(15): 100.0
	CTEDMTEDELREFFSQYGDVMDVFIPKPFR	Q13148	38.87	38.68	C1(Carbamidomethyl); M5(Oxidation); M21(Oxidation)
	NPVSQCMR	Q13148	37.91	35.18	C6(Carbamidomethyl); M7(Oxidation)
	GISVHISNAEPK	Q13148	37.63		S7(Phospho)	S(3): 0.0; S(7): 100.0
	TGHSKGFGFVRFTEYETQVK	Q13148	37.59	17.35
	FTEYETQVKVMSQR	Q13148	37.2		M11(Oxidation)
	GGGAGLGNNQGSNMGGGMNFGAFSINPAMMAAAQAALQSSWGMMGMLASQQNQSGPSGNNQNQGNMQR	Q13148	36.25	44.22	S12(Phospho); M14(Oxidation)	S(12): 98.5; S(24): 0.6; S(39): 0.3; S(40): 0.3; S(49): 0.2; S(54): 0.1; S(57): 0.1
	TGHSKGFGFVR	Q13148	36.25	18.5
	GGGAGLGNNQGSNMGGGMNFGAFSINPAMMAAAQAALQSSWGMMGMLASQQNQSGPSGNNQNQGNMQR	Q13148	34.13	41.36	M18(Oxidation); M29(Oxidation); M30(Oxidation); M43(Oxidation); M44(Oxidation); M46(Oxidation)
	GGGAGLGNNQGSNMGGGMNFGAFSINPAMMAAAQAALQSSWGMMGMLASQQNQSGPSGNNQNQGNMQR	Q13148	33.63	47.77	M30(Oxidation); M43(Oxidation); M44(Oxidation); M46(Oxidation)
	EFFSQYGDVMDVFIPKPFR	Q13148	29.71		S4(Phospho)	S(4): 100.0
	TTEQDLKEYFSTFGEVLMVQVKK	Q13148	22.03	13.83	M18(Oxidation)
	GISVHISNAEPKHNSNRQLER	Q13148	21.53	28.16
	HMIDGRWCDCKLPNSK	Q13148	14.04	16.01	C8(Carbamidomethyl); C10(Carbamidomethyl)
	YRNPVSQCMRGVR	Q13148	13.08		C8(Carbamidomethyl)
	QSQDEPLRSR	Q13148	12.23	23.38
	MDETDASSAVKVKR	Q13148		56.89	M1(Oxidation)
	EYFSTFGEVLMVQVKK	Q13148		40.28
	EYFSTFGEVLMVQVKKDLK	Q13148		36.85
	LPNSKQSQDEPLR	Q13148		35.52
	GFGFVRFTEYETQVKVMSQR	Q13148		24.5
	LPNSKQSQDEPLR	Q13148	62.15		S4(Phospho); S7(Phospho)	S(4): 100.0; S(7): 100.0
	EPNQAFGSGNNSYSGSNSGAAIGWGSASNAGSGSGFNGGFGSSMDSK	Q13148	33.44		S34(Phospho); M44(Oxidation)	S(8): 0.0; S(12): 0.1; S(14): 0.1; S(16): 0.9; S(18): 3.2; S(26): 3.2; S(28): 6.2; S(32): 26.2; S(34): 56.5; S(42): 1.7; S(43): 1.7; S(46): 0.3
	GFGFVRFTEYETQVK	Q13148	12.84	13.14
	KMDETDASSAVK	Q13148	51.19	15.7	S9(Phospho)	T(5): 0.0; S(8): 12.2; S(9): 87.8
	CTEDMTEDELREFFSQYGDVMDVFIPKPFR	Q13148	17.87		C1(Carbamidomethyl); M5(Oxidation); S15(Phospho)	T(2): 33.3; T(6): 33.3; S(15): 33.3
	EPNQAFGSGNNSYSGSNSGAAIGWGSASNAGSGSGFNGGFGSSMDSKSSGWGM	Q13148	15.57		S8(Phospho); S12(Phospho); S14(Phospho); S16(Phospho); S18(Phospho); S26(Phospho); M44(Oxidation)	Too many isoforms
	EPNQAFGSGNNSYSGSNSGAAIGWGSASNAGSGSGFNGGFGSSMDSK	Q13148	10.07		S8(Phospho); S12(Phospho); S14(Phospho); S16(Phospho); S18(Phospho); S26(Phospho); S28(Phospho); S32(Phospho); S34(Phospho); S43(Phospho); M44(Oxidation); S46(Phospho)	Too many NL-allowing PTMs
	GGGAGLGNNQGSNMGGGMNFGAFSINPAMMAAAQAALQSSWGMMGMLASQQNQSGPSGNNQNQGNMQR	Q13148	17.1		M14(Oxidation); M18(Oxidation); S24(Phospho)	S(12): 6.1; S(24): 12.6; S(39): 10.1; S(40): 10.1; S(49): 10.1; S(54): 21.6; S(57): 29.6
	EPNQAFGSGNNSYSGSNSGAAIGWGSASNAGSGSGFNGGFGSSMDSKSSGWGM	Q13148	18.81		S8(Phospho); S12(Phospho); S14(Phospho); S16(Phospho); S18(Phospho); S26(Phospho); S28(Phospho); S32(Phospho); M44(Oxidation); S49(Phospho); M53(Oxidation)	Too many NL-allowing PTMs
	QSQDEPLRSR	Q13148	16.22		S9(Phospho)	S(2): 1.4; S(9): 98.6
	EPNQAFGSGNNSYSGSNSGAAIGWGSASNAGSGSGFNGGFGSSMDSK	Q13148		12.95	S12(Phospho); S14(Phospho); S16(Phospho); S18(Phospho); S26(Phospho); S28(Phospho); M44(Oxidation)	Too many isoforms
	EFFSQYGDVMDVFIPKPFRAFAFVTFADDQIAQSLCGEDLIIKGISVHISNAEPK	Q13148		12.25	S4(Phospho); M10(Oxidation); T25(Phospho); C36(Carbamidomethyl)	S(4): 40.5; T(25): 40.2; S(34): 39.9; S(46): 39.4; S(50): 40.0
	EPNQAFGSGNNSYSGSNSGAAIGWGSASNAGSGSGFNGGFGSSMDSKSSGWGM	Q13148	15.33		S16(Phospho); S18(Phospho); S26(Phospho); S28(Phospho); S32(Phospho); S34(Phospho); S42(Phospho); M53(Oxidation)	Too many isoforms
	EPNQAFGSGNNSYSGSNSGAAIGWGSASNAGSGSGFNGGFGSSMDSK	Q13148		10.69	S8(Phospho); S12(Phospho); S14(Phospho); S16(Phospho); S18(Phospho); S26(Phospho); S28(Phospho); S32(Phospho); S34(Phospho)	Too many isoforms
	QLERSGRFGGNPGGFGNQGGFGNSR	Q13148	15.24		S24(Phospho)	S(5): 0.1; S(24): 99.9
	EPNQAFGSGNNSYSGSNSGAAIGWGSASNAGSGSGFNGGFGSSMDSKSSGWGM	Q13148		11.7	S8(Phospho); S43(Phospho); S46(Phospho); S48(Phospho); S49(Phospho); M53(Oxidation)	Too many isoforms
	LPNSKQSQDEPLRSR	Q13148	10.31
	EPNQAFGSGNNSYSGSNSGAAIGWGSASNAGSGSGFNGGFGSSMDSK	Q13148		10.55	S16(Phospho); S18(Phospho); S26(Phospho); S28(Phospho); S32(Phospho); S34(Phospho); S42(Phospho); S43(Phospho)	Too many isoforms
P07437	Tubulin beta chain OS=Homo sapiens GN=TUBB PE=1 SV=2 - [TBB5_HUMAN]	49.639	29156.4	25344	86.71	86.04	52	49	1350	1020
	Sequence	Protein Group Accessions	IonScore A2	IonScore B2	Modifications	phosphoRS Site Probabilities
	KEAESCDCLQGFQLTHSLGGGTGSGMGTLLISK	P68371;P04350;P07437	116.02	118.38	C6(Carbamidomethyl); C8(Carbamidomethyl)
	GHYTEGAELVDSVLDVVR	Q13885;Q9BVA1;Q13509;P68371;P07437	114.09	119.21
	EAESCDCLQGFQLTHSLGGGTGSGMGTLLISK	P04350;P68371;P07437	111.4	113.28	C5(Carbamidomethyl); C7(Carbamidomethyl)
	ISVYYNEATGGKYVPR	P07437	110.14	94.33
	GHYTEGAELVDSVLDVVRK	Q13885;Q9BVA1;Q13509;P68371;P07437	109.21	104.47
	KEAESCDCLQGFQLTHSLGGGTGSGMGTLLISK	P68371;P04350;P07437	107.07	109.51	C6(Carbamidomethyl); C8(Carbamidomethyl); M26(Oxidation)
	IMNTFSVVPSPK	Q13509;P04350;P68371;P07437	104.43	98.7	M2(Oxidation)
	MAVTFIGNSTAIQELFK	P07437	103.7	86.15	M1(Oxidation)
	FWEVISDEHGIDPTGTYHGDSDLQLDR	P07437	102	90.18
	AILVDLEPGTMDSVR	Q13885;Q9BVA1;Q13509;P07437	101.33	101.49
	MAVTFIGNSTAIQELFKR	P07437	98.56	95.06
	EIVHIQAGQCGNQIGAK	P04350;P68371;Q13885;Q9BVA1;Q13509;P07437	98.3	98.38	C10(Carbamidomethyl)
	LTTPTYGDLNHLVSATMSGVTTCLR	Q13885;Q9BVA1;P04350;P68371;P07437	98.14	85.24	C23(Carbamidomethyl)
	MAVTFIGNSTAIQELFK	P07437	89.81	85.96
	ISEQFTAMFR	Q13885;Q9BVA1;Q13509;P04350;P68371;P07437	87.57	88.03
	MREIVHIQAGQCGNQIGAKFWEVISDEHGIDPTGTYHGDSDLQLDR	P07437	87.05	64.39	C12(Carbamidomethyl)
	ISVYYNEATGGK	P07437	86.47	81.77
	MREIVHIQAGQCGNQIGAK	Q13885;Q9BVA1;Q13509;P07437;P04350;P68371	82.21	83.83	C12(Carbamidomethyl)
	IMNTFSVVPSPK	Q13509;P04350;P68371;P07437	80.8	80.76
	MREIVHIQAGQCGNQIGAK	P04350;P68371;Q13885;Q9BVA1;Q13509;P07437	76.29	73.4	M1(Oxidation); C12(Carbamidomethyl)
	SGPFGQIFRPDNFVFGQSGAGNNWAK	Q13885;Q9BVA1;P04350;P68371;P07437	75.97	76.86
	GHYTEGAELVDSVLDVVRKEAESCDCLQGFQLTHSLGGGTGSGMGTLLISK	P68371;P07437	75.47	83.3	C24(Carbamidomethyl); C26(Carbamidomethyl)
	VSDTVVEPYNATLSVHQLVENTDETYCIDNEALYDICFR	Q9BVA1;P04350;P68371;P07437;Q9BUF5	72.15	68.85	C27(Carbamidomethyl); C37(Carbamidomethyl)
	TAVCDIPPR	Q13885;Q9BVA1;P04350;P68371;P07437	69.81	76.46	C4(Carbamidomethyl)
	EAESCDCLQGFQLTHSLGGGTGSGMGTLLISK	P04350;P68371;P07437	68.6	68.22	C5(Carbamidomethyl); C7(Carbamidomethyl); M25(Oxidation)
	MSMKEVDEQMLNVQNK	Q13885;Q9BVA1;P68371;P07437	68.27	77.84
	ALTVPELTQQVFDAK	P07437	67.81	76.74
	KLAVNMVPFPR	Q13885;Q9BVA1;Q13509;P04350;P68371;P07437;Q9BUF5	66.57	66.01
	EVDEQMLNVQNK	Q13885;Q9BVA1;P68371;P07437	65.18	64.56	M6(Oxidation)
	LHFFMPGFAPLTSR	Q13885;Q9BVA1;P04350;P68371;P07437;Q9BUF5	64.56	62.55
	LTTPTYGDLNHLVSATMSGVTTCLR	Q13885;Q9BVA1;P04350;P68371;P07437	64.27	67.53	M17(Oxidation); C23(Carbamidomethyl)
	EVDEQMLNVQNK	Q13885;Q9BVA1;P68371;P07437	63.23	64.56
	AILVDLEPGTMDSVR	Q13885;Q9BVA1;Q13509;P07437	60.48	67.97	M11(Oxidation)
	LHFFMPGFAPLTSR	Q13885;Q9BVA1;P04350;P68371;P07437;Q9BUF5	59.93	58.39	M5(Oxidation)
	EVDEQMLNVQNKNSSYFVEWIPNNVK	Q13885;Q9BVA1;P68371;P07437	57.8	49.82
	LAVNMVPFPR	Q13885;Q9BVA1;Q13509;P04350;P68371;P07437;Q9BUF5	56.61	51.72
	GHYTEGAELVDSVLDVVRKEAESCDCLQGFQLTHSLGGGTGSGMGTLLISK	P68371;P07437	54.73	59.58	C24(Carbamidomethyl); C26(Carbamidomethyl); M44(Oxidation)
	ALTVPELTQQVFDAKNMMAACDPR	P07437	53.84		C21(Carbamidomethyl)
	LAVNMVPFPR	Q13885;Q9BVA1;Q13509;P04350;P68371;P07437;Q9BUF5	53.58	55.36	M5(Oxidation)
	FPGQLNADLR	Q13885;Q9BVA1;Q13509;P04350;P68371;P07437;Q9BUF5	53.16	54.9
	MSMKEVDEQMLNVQNK	Q13885;Q9BVA1;P68371;P07437	53.14	17.72	M1(Oxidation); M3(Oxidation)
	FWEVISDEHGIDPTGTYHGDSDLQLDRISVYYNEATGGKYVPR	P07437	53.11	51.97
	MSMKEVDEQMLNVQNKNSSYFVEWIPNNVK	Q13885;Q9BVA1;P68371;P07437	50.45	40.26
	NSSYFVEWIPNNVK	Q13885;Q9BVA1;Q13509;P04350;P68371;P07437;Q9BUF5	48.8	52.1
	ISEQFTAMFR	Q13885;Q9BVA1;Q13509;P04350;P68371;P07437	47.81	47.71	M8(Oxidation)
	TLKLTTPTYGDLNHLVSATMSGVTTCLRFPGQLNADLR	Q13885;Q9BVA1;P04350;P68371;P07437	47.71		C26(Carbamidomethyl)
	LTTPTYGDLNHLVSATMSGVTTCLRFPGQLNADLRK	Q13885;Q9BVA1;P04350;P68371;P07437	46.34	39.6	C23(Carbamidomethyl)
	YLTVAAVFR	P04350;P68371;P07437	46.13	47.44
	LTTPTYGDLNHLVSATMSGVTTCLRFPGQLNADLR	Q13885;Q9BVA1;P04350;P68371;P07437	45.65	39.23	C23(Carbamidomethyl)
	FPGQLNADLRK	Q13885;Q9BVA1;Q13509;P04350;P68371;P07437;Q9BUF5	44.72	37.72
	MSMKEVDEQMLNVQNK	Q13885;Q9BVA1;P68371;P07437	44.41	56.01	M1(Oxidation)
	RISEQFTAMFR	Q13885;Q9BVA1;Q13509;P04350;P68371;P07437	43.64	37.55
	NMMAACDPR	Q13885;Q9BVA1;Q13509;P04350;P68371;P07437;Q9BUF5	42.56	44.61	M3(Oxidation); C6(Carbamidomethyl)
	SGPFGQIFRPDNFVFGQSGAGNNWAKGHYTEGAELVDSVLDVVRK	Q13885;Q9BVA1;P68371;P07437	41.01	23.63
	HGRYLTVAAVFR	P04350;P68371;P07437	39.63	23.62
	IREEYPDRIMNTFSVVPSPK	P68371;P07437	39.57	30.2	M10(Oxidation)
	KLAVNMVPFPRLHFFMPGFAPLTSR	Q13885;Q9BVA1;P04350;P68371;P07437;Q9BUF5	39.31	25.03
	NMMAACDPR	Q13885;Q9BVA1;Q13509;P04350;P68371;P07437;Q9BUF5	37.17	10.78	M2(Oxidation); M3(Oxidation); C6(Carbamidomethyl)
	KLAVNMVPFPR	Q13885;Q9BVA1;Q13509;P04350;P68371;P07437;Q9BUF5	36.53	36.72	M6(Oxidation)
	NMMAACDPR	Q13885;Q9BVA1;Q13509;P04350;P68371;P07437;Q9BUF5	35.46	36.93	C6(Carbamidomethyl)
	IREEYPDRIMNTFSVVPSPK	P68371;P07437	34.82	37.3
	FWEVISDEHGIDPTGTYHGDSDLQLDRISVYYNEATGGK	P07437	33.35	24.39
	MAVTFIGNSTAIQELFKRISEQFTAMFR	P07437	32.53		M1(Oxidation)
	TAVCDIPPRGLK	Q13885;Q9BVA1;P04350;P68371;P07437	31.27	26.68	C4(Carbamidomethyl)
	LAVNMVPFPRLHFFMPGFAPLTSR	Q13885;Q9BVA1;P04350;P68371;P07437;Q9BUF5	30.43	35.01
	MAVTFIGNSTAIQELFKRISEQFTAMFR	P07437	29.48	49.04
	YLTVAAVFRGR	P04350;P68371;P07437	25.31	22.67
	MSMKEVDEQMLNVQNK	Q13885;Q9BVA1;P68371;P07437	21.34		M1(Oxidation); M3(Oxidation); M10(Oxidation)
	EAESCDCLQGFQLTHSLGGGTGSGMGTLLISK	P68371;P04350;P07437	17.14		C5(Carbamidomethyl); C7(Carbamidomethyl); S16(Phospho)	S(4): 11.5; T(14): 20.7; S(16): 4.1; T(21): 39.2; S(23): 20.7; T(27): 2.6; S(31): 1.3
	HGRYLTVAAVFRGR	P04350;P68371;P07437		15.68
	FWEVISDEHGIDPTGTYHGDSDLQLDR	P07437	31.94		S21(Phospho)	S(6): 0.0; T(14): 0.0; T(16): 0.0; S(21): 100.0
	ISEQFTAMFRR	Q13885;Q9BVA1;Q13509;P04350;P68371;P07437	14.43	13.62
	VSDTVVEPYNATLSVHQLVENTDETYCIDNEALYDICFRTLK	Q9BVA1;P04350;P68371;P07437;Q9BUF5	16.96		C27(Carbamidomethyl); C37(Carbamidomethyl)
	MREIVHIQAGQCGNQIGAKFWEVISDEHGIDPTGTYHGDSDLQLDR	P07437	37.91		M1(Oxidation); C12(Carbamidomethyl)
	IREEYPDR	Q13885;Q9BVA1;P68371;P07437	30.11	32
	SGPFGQIFRPDNFVFGQSGAGNNWAK	Q13885;Q9BVA1;P04350;P68371;P07437	23.22		S1(Phospho)	S(1): 100.0; S(18): 0.0
	ALTVPELTQQVFDAKNMMAACDPR	P07437	10.43		M18(Oxidation); C21(Carbamidomethyl)
	AILVDLEPGTMDSVRSGPFGQIFRPDNFVFGQSGAGNNWAKGHYTEGAELVDSVLDVVR	Q13885;Q9BVA1;P07437	10.35		M11(Oxidation); S13(Phospho); S33(Phospho)	T(10): 33.6; S(13): 33.6; S(16): 33.2; S(33): 33.2; T(45): 33.2; S(53): 33.2
	MAVTFIGNSTAIQELFK	P07437	10.82		M1(Oxidation); T10(Phospho)	T(4): 44.6; S(9): 10.7; T(10): 44.6
	MSMKEVDEQMLNVQNKNSSYFVEWIPNNVK	Q13885;Q9BVA1;P68371;P07437	17.7		M1(Oxidation)
P68371	Tubulin beta-4B chain OS=Homo sapiens GN=TUBB4B PE=1 SV=1 - [TBB4B_HUMAN]	49.799	26311.2	23281.7	86.52	85.84	50	48	1248	954
	Sequence	Protein Group Accessions	IonScore A2	IonScore B2	Modifications	phosphoRS Site Probabilities
	KEAESCDCLQGFQLTHSLGGGTGSGMGTLLISK	P68371;P04350;P07437	116.02	118.38	C6(Carbamidomethyl); C8(Carbamidomethyl)
	GHYTEGAELVDSVLDVVR	Q13885;Q9BVA1;Q13509;P68371;P07437	114.09	119.21
	EAESCDCLQGFQLTHSLGGGTGSGMGTLLISK	P04350;P68371;P07437	111.4	113.28	C5(Carbamidomethyl); C7(Carbamidomethyl)
	GHYTEGAELVDSVLDVVRK	Q13885;Q9BVA1;Q13509;P68371;P07437	109.21	104.47
	MSATFIGNSTAIQELFK	Q13885;Q9BVA1;P68371	107.77	88.05	M1(Oxidation)
	KEAESCDCLQGFQLTHSLGGGTGSGMGTLLISK	P68371;P04350;P07437	107.07	109.51	C6(Carbamidomethyl); C8(Carbamidomethyl); M26(Oxidation)
	IMNTFSVVPSPK	Q13509;P04350;P68371;P07437	104.43	98.7	M2(Oxidation)
	INVYYNEATGGKYVPR	P68371	102.39	81.65
	MSATFIGNSTAIQELFK	Q13885;Q9BVA1;P68371	101.68	91.79
	MSATFIGNSTAIQELFKR	Q13885;Q9BVA1;P68371	101.09	85.9
	EIVHLQAGQCGNQIGAK	P04350;P68371;Q13885;Q9BVA1;Q13509;P07437	98.3	98.38	C10(Carbamidomethyl)
	LTTPTYGDLNHLVSATMSGVTTCLR	Q13885;Q9BVA1;P04350;P68371;P07437	98.14	85.24	C23(Carbamidomethyl)
	FWEVISDEHGIDPTGTYHGDSDLQLER	P04350;P68371	89.2	83.08
	ISEQFTAMFR	Q13885;Q9BVA1;Q13509;P04350;P68371;P07437	87.57	88.03
	INVYYNEATGGKYVPRAVLVDLEPGTMDSVR	P68371	84.75
	MREIVHLQAGQCGNQIGAK	Q13885;Q9BVA1;Q13509;P07437;P04350;P68371	82.21	83.83	C12(Carbamidomethyl)
	IMNTFSVVPSPK	Q13509;P04350;P68371;P07437	80.8	80.76
	AVLVDLEPGTMDSVR	P04350;P68371	77.95	82.53
	MREIVHLQAGQCGNQIGAK	P04350;P68371;Q13885;Q9BVA1;Q13509;P07437	76.29	73.4	M1(Oxidation); C12(Carbamidomethyl)
	SGPFGQIFRPDNFVFGQSGAGNNWAK	Q13885;Q9BVA1;P04350;P68371;P07437	75.97	76.86
	GHYTEGAELVDSVLDVVRKEAESCDCLQGFQLTHSLGGGTGSGMGTLLISK	P68371;P07437	75.47	83.3	C24(Carbamidomethyl); C26(Carbamidomethyl)
	VSDTVVEPYNATLSVHQLVENTDETYCIDNEALYDICFR	Q9BVA1;P04350;P68371;P07437;Q9BUF5	72.15	68.85	C27(Carbamidomethyl); C37(Carbamidomethyl)
	TAVCDIPPR	Q13885;Q9BVA1;P04350;P68371;P07437	69.81	76.46	C4(Carbamidomethyl)
	EAESCDCLQGFQLTHSLGGGTGSGMGTLLISK	P04350;P68371;P07437	68.6	68.22	C5(Carbamidomethyl); C7(Carbamidomethyl); M25(Oxidation)
	MSMKEVDEQMLNVQNK	Q13885;Q9BVA1;P68371;P07437	68.27	77.84
	KLAVNMVPFPR	Q13885;Q9BVA1;Q13509;P04350;P68371;P07437;Q9BUF5	66.57	66.01
	INVYYNEATGGK	P68371	65.63	69.44
	EVDEQMLNVQNK	Q13885;Q9BVA1;P68371;P07437	65.18	64.56	M6(Oxidation)
	LHFFMPGFAPLTSR	Q13885;Q9BVA1;P04350;P68371;P07437;Q9BUF5	64.56	62.55
	LTTPTYGDLNHLVSATMSGVTTCLR	Q13885;Q9BVA1;P04350;P68371;P07437	64.27	67.53	M17(Oxidation); C23(Carbamidomethyl)
	ALTVPELTQQMFDAK	Q13509;P04350;P68371	63.9	76.12
	EVDEQMLNVQNK	Q13885;Q9BVA1;P68371;P07437	63.23	64.56
	LHFFMPGFAPLTSR	Q13885;Q9BVA1;P04350;P68371;P07437;Q9BUF5	59.93	58.39	M5(Oxidation)
	AVLVDLEPGTMDSVR	P04350;P68371	59.31	64.36	M11(Oxidation)
	EVDEQMLNVQNKNSSYFVEWIPNNVK	Q13885;Q9BVA1;P68371;P07437	57.8	49.82
	ALTVPELTQQMFDAK	Q13509;P04350;P68371	57.17	39.59	M11(Oxidation)
	LAVNMVPFPR	Q13885;Q9BVA1;Q13509;P04350;P68371;P07437;Q9BUF5	56.61	51.72
	GHYTEGAELVDSVLDVVRKEAESCDCLQGFQLTHSLGGGTGSGMGTLLISK	P68371;P07437	54.73	59.58	C24(Carbamidomethyl); C26(Carbamidomethyl); M44(Oxidation)
	LAVNMVPFPR	Q13885;Q9BVA1;Q13509;P04350;P68371;P07437;Q9BUF5	53.58	55.36	M5(Oxidation)
	FPGQLNADLR	Q13885;Q9BVA1;Q13509;P04350;P68371;P07437;Q9BUF5	53.16	54.9
	MSMKEVDEQMLNVQNK	Q13885;Q9BVA1;P68371;P07437	53.14	17.72	M1(Oxidation); M3(Oxidation)
	MSMKEVDEQMLNVQNKNSSYFVEWIPNNVK	Q13885;Q9BVA1;P68371;P07437	50.45	40.26
	NSSYFVEWIPNNVK	Q13885;Q9BVA1;Q13509;P04350;P68371;P07437;Q9BUF5	48.8	52.1
	ISEQFTAMFR	Q13885;Q9BVA1;Q13509;P04350;P68371;P07437	47.81	47.71	M8(Oxidation)
	TLKLTTPTYGDLNHLVSATMSGVTTCLRFPGQLNADLR	Q13885;Q9BVA1;P04350;P68371;P07437	47.71		C26(Carbamidomethyl)
	LTTPTYGDLNHLVSATMSGVTTCLRFPGQLNADLRK	Q13885;Q9BVA1;P04350;P68371;P07437	46.34	39.6	C23(Carbamidomethyl)
	YLTVAAVFR	P04350;P68371;P07437	46.13	47.44
	LTTPTYGDLNHLVSATMSGVTTCLRFPGQLNADLR	Q13885;Q9BVA1;P04350;P68371;P07437	45.65	39.23	C23(Carbamidomethyl)
	FPGQLNADLRK	Q13885;Q9BVA1;Q13509;P04350;P68371;P07437;Q9BUF5	44.72	37.72
	MSMKEVDEQMLNVQNK	Q13885;Q9BVA1;P68371;P07437	44.41	56.01	M1(Oxidation)
	RISEQFTAMFR	Q13885;Q9BVA1;Q13509;P04350;P68371;P07437	43.64	37.55
	NMMAACDPR	Q13885;Q9BVA1;Q13509;P04350;P68371;P07437;Q9BUF5	42.56	44.61	M3(Oxidation); C6(Carbamidomethyl)
	SGPFGQIFRPDNFVFGQSGAGNNWAKGHYTEGAELVDSVLDVVRK	Q13885;Q9BVA1;P68371;P07437	41.01	23.63
	HGRYLTVAAVFR	P04350;P68371;P07437	39.63	23.62
	IREEYPDRIMNTFSVVPSPK	P68371;P07437	39.57	30.2	M10(Oxidation)
	KLAVNMVPFPRLHFFMPGFAPLTSR	Q13885;Q9BVA1;P04350;P68371;P07437;Q9BUF5	39.31	25.03
	NMMAACDPR	Q13885;Q9BVA1;Q13509;P04350;P68371;P07437;Q9BUF5	37.17	10.78	M2(Oxidation); M3(Oxidation); C6(Carbamidomethyl)
	KLAVNMVPFPR	Q13885;Q9BVA1;Q13509;P04350;P68371;P07437;Q9BUF5	36.53	36.72	M6(Oxidation)
	NMMAACDPR	Q13885;Q9BVA1;Q13509;P04350;P68371;P07437;Q9BUF5	35.46	36.93	C6(Carbamidomethyl)
	IREEYPDRIMNTFSVVPSPK	P68371;P07437	34.82	37.3
	TAVCDIPPRGLK	Q13885;Q9BVA1;P04350;P68371;P07437	31.27	26.68	C4(Carbamidomethyl)
	LAVNMVPFPRLHFFMPGFAPLTSR	Q13885;Q9BVA1;P04350;P68371;P07437;Q9BUF5	30.43	35.01
	YLTVAAVFRGR	P04350;P68371;P07437	25.31	22.67
	MSMKEVDEQMLNVQNK	Q13885;Q9BVA1;P68371;P07437	21.34		M1(Oxidation); M3(Oxidation); M10(Oxidation)
	EAESCDCLQGFQLTHSLGGGTGSGMGTLLISK	P68371;P04350;P07437	17.14		C5(Carbamidomethyl); C7(Carbamidomethyl); S16(Phospho)	S(4): 11.5; T(14): 20.7; S(16): 4.1; T(21): 39.2; S(23): 20.7; T(27): 2.6; S(31): 1.3
	ALTVPELTQQMFDAKNMMAACDPR	Q13509;P04350;P68371	14.84		C21(Carbamidomethyl)
	MSATFIGNSTAIQELFKRISEQFTAMFR	Q13885;Q9BVA1;P68371	13.94	33.07
	MREIVHLQAGQCGNQIGAKFWEVISDEHGIDPTGTYHGDSDLQLER	P04350;P68371		70.97	C12(Carbamidomethyl)
	HGRYLTVAAVFRGR	P04350;P68371;P07437		15.68
	ISEQFTAMFRR	Q13885;Q9BVA1;Q13509;P04350;P68371;P07437	14.43	13.62
	INVYYNEATGGKYVPRAVLVDLEPGTMDSVR	P68371	32.36		M27(Oxidation)
	VSDTVVEPYNATLSVHQLVENTDETYCIDNEALYDICFRTLK	Q9BVA1;P04350;P68371;P07437;Q9BUF5	16.96		C27(Carbamidomethyl); C37(Carbamidomethyl)
	IREEYPDR	Q13885;Q9BVA1;P68371;P07437	30.11	32
	SGPFGQIFRPDNFVFGQSGAGNNWAK	Q13885;Q9BVA1;P04350;P68371;P07437	23.22		S1(Phospho)	S(1): 100.0; S(18): 0.0
	AVLVDLEPGTMDSVRSGPFGQIFRPDNFVFGQSGAGNNWAK	P04350;P68371	21.57		M11(Oxidation)
	YVPRAVLVDLEPGTMDSVR	P68371		11	T14(Phospho)	T(14): 96.7; S(17): 3.3
	MSMKEVDEQMLNVQNKNSSYFVEWIPNNVK	Q13885;Q9BVA1;P68371;P07437	17.7		M1(Oxidation)
O14920	Inhibitor of nuclear factor kappa-B kinase subunit beta OS=Homo sapiens GN=IKBKB PE=1 SV=1 - [IKKB_HUMAN]	86.5089	17257.4	21904.3	78.17	76.59	63	66	876	901
	Sequence	Protein Group Accessions	IonScore A2	IonScore B2	Modifications	phosphoRS Site Probabilities
	SEELVAEAHNLCTLLENAIQDTVR	O14920	110.9	99.57	C12(Carbamidomethyl)
	LSQPGQLMSQPSTASNSLPEPAK	O14920	103.59	96.57
	MMALQTDIVDLQR	O14920	100.47	95.24	M1(Oxidation); M2(Oxidation)
	ALELLPKVEEVVSLMNEDEKTVVR	O14920	95.09	107.14
	KQGGTLDDLEEQAR	O14920	93.53	82.69
	MMALQTDIVDLQR	O14920	92.66	97.95	M2(Oxidation)
	FSSSLPYPNNLNSVLAER	O14920	92.18	91.02
	YSEQTEFGITSDK	O14920	90.72	90.59
	VEEVVSLMNEDEK	O14920	89.28	89.12
	GPVSGSPDSMNASR	O14920	88.78	79.77	S6(Phospho)	S(4): 0.0; S(6): 100.0; S(9): 0.0; S(13): 0.0
	EGAILTLLSDIASALR	O14920	87.32	80.62
	LVHILNMVTGTIHTYPVTEDESLQSLK	O14920	84.8	91.17	M7(Oxidation)
	LVHILNMVTGTIHTYPVTEDESLQSLK	O14920	83.1	79.77
	LGTGGFGNVIR	O14920	82.55	81.57
	QGGTLDDLEEQAR	O14920	82.48	95.58
	KSEELVAEAHNLCTLLENAIQDTVR	O14920	81.76	80.49	C13(Carbamidomethyl)
	VEEVVSLMNEDEK	O14920	81.3	88.76	M8(Oxidation)
	DLKPENIVLQQGEQR	O14920	79.32	89
	MMALQTDIVDLQR	O14920	78.21	79.6
	SEELVAEAHNLCTLLENAIQDTVR	O14920	75.42		S1(Phospho); C12(Carbamidomethyl)	S(1): 100.0; T(13): 0.0; T(22): 0.0
	TEGDSQEMVR	O14920	74.62	74.66
	DVPEGMQNLAPNDLPLLAMEYCQGGDLRK	O14920	74.06	48.93	C22(Carbamidomethyl)
	WHNQETGEQIAIK	O14920	72.85	79.44
	WLQLMLMWHPR	O14920	72.6	74.2
	VRGPVSGSPDSMNASR	O14920	72.25	69.83	M12(Oxidation)
	GPVSGSPDSMNASR	O14920	68.55	66.2	M10(Oxidation)
	YLNQFENCCGLR	O14920	66.82	73.81	C8(Carbamidomethyl); C9(Carbamidomethyl)
	LVHILNMVTGTIHTYPVTEDESLQSLK	O14920	66.33		S25(Phospho)	T(9): 0.0; T(11): 0.0; T(14): 0.0; T(18): 0.0; S(22): 0.0; S(25): 100.0
	LSQPGQLMSQPSTASNSLPEPAKK	O14920	64.74	70.32
	VEEVVSLMNEDEK	O14920	63.5		S6(Phospho)	S(6): 100.0
	YSEQTEFGITSDKLLLAWR	O14920	62.94	65.01
	LNEGHTLDMDLVFLFDNSK	O14920	62.37	88.5
	GPVSGSPDSMNASR	O14920	62.16	67.37
	LLLQAIQSFEK	O14920	61.57	57.54
	VRGPVSGSPDSMNASR	O14920	61.38	79.48
	DVPEGMQNLAPNDLPLLAMEYCQGGDLRK	O14920	61.2	41.43	M6(Oxidation); C22(Carbamidomethyl)
	DVPEGMQNLAPNDLPLLAMEYCQGGDLR	O14920	61	63.8	C22(Carbamidomethyl)
	EMEQAVELCGR	O14920	60.77	61.83	M2(Oxidation); C9(Carbamidomethyl)
	EMEQAVELCGR	O14920	59.69	50.02	C9(Carbamidomethyl)
	GTDPTYGPNGCFK	O14920	59	61.07	C11(Carbamidomethyl)
	ELDQGSLCTSFVGTLQYLAPELLEQQK	O14920	57.01		C8(Carbamidomethyl)
	KVWGQVWHSIQTLK	O14920	54.96	57.27
	LSQPGQLMSQPSTASNSLPEPAK	O14920	54.54	82.78	M8(Oxidation)
	LVHILNMVTGTIHTYPVTEDESLQSLK	O14920	54.19		S22(Phospho); S25(Phospho)	T(9): 0.0; T(11): 0.0; T(14): 0.0; T(18): 7.8; S(22): 92.8; S(25): 99.4
	LSQPGQLMSQPSTASNSLPEPAKK	O14920	53.19	65.74	M8(Oxidation)
	ALDDILNLK	O14920	51.16	46.66
	IIDLGYAK	O15111;O14920	50.01	49.63
	NSMASMSQQLK	O14920	47.02	48.3	M6(Oxidation)
	NSMASMSQQLK	O14920	46.4	53.75
	WLQLMLMWHPR	O14920	45.88	46.32	M7(Oxidation)
	EMEQAVELCGRENEVK	O14920	45	39.55	M2(Oxidation); C9(Carbamidomethyl)
	DVPEGMQNLAPNDLPLLAMEYCQGGDLR	O14920	44.65	53.88	M6(Oxidation); C22(Carbamidomethyl)
	LLLQAIQSFEKK	O14920	44.34	44.59
	ITYETQISPRPQPESVSCILQEPK	O14920	42.74		S8(Phospho); C18(Carbamidomethyl)	T(2): 0.1; T(5): 0.4; S(8): 99.5; S(15): 0.0; S(17): 0.0
	ITYETQISPRPQPESVSCILQEPK	O14920	42.32	46.65	C18(Carbamidomethyl)
	VWGQVWHSIQTLK	O14920	42.28	48.6
	TSIQIDLEK	O14920	41.66	48.47
	TEGDSQEMVR	O14920	41.35	46.94	M8(Oxidation)
	AAMMNLLR	O14920	40.07	53.35
	AAMMNLLR	O14920	39.98	36.16	M3(Oxidation); M4(Oxidation)
	SEVDIVVSEDLNGTVK	O14920	39.49	59.61
	VRGPVSGSPDSMNASR	O14920	38.09	38.16	S6(Phospho)	S(6): 49.9; S(8): 49.9; S(11): 0.2; S(15): 0.0
	WCLEIQIMR	O14920	37.03	37.18	C2(Carbamidomethyl)
	ELDQGSLCTSFVGTLQYLAPELLEQQK	O14920	36.47		S6(Phospho); C8(Carbamidomethyl)	S(6): 94.5; T(9): 2.6; S(10): 2.6; T(14): 0.3
	AAMMNLLR	O14920	36.27	52.61	M4(Oxidation)
	IQQDTGIPEEDQELLQEAGLALIPDKPATQCISDGK	O14920	35.8	41.47	C31(Carbamidomethyl)
	RLTHPNVVAAR	O14920	35.69	37.81
	ALDDILNLKLVHILNMVTGTIHTYPVTEDESLQSLK	O14920	35.55	50.04
	LTHPNVVAAR	O14920	35.19	38.5
	LNEGHTLDMDLVFLFDNSK	O14920	34.06	27.44	M9(Oxidation)
	QKSEVDIVVSEDLNGTVK	O14920	33.53	48.79
	KQGGTLDDLEEQARELYR	O14920	33.3	37.76
	RNLAFFQLR	O14920	32.98	37.59
	EMEQAVELCGRENEVK	O14920	32.4	50.68	C9(Carbamidomethyl)
	KYLNQFENCCGLR	O14920	30.47	42.58	C9(Carbamidomethyl); C10(Carbamidomethyl)
	DLKPENIVLQQGEQRLIHK	O14920	29.66	28.55
	LVHILNMVTGTIHTYPVTEDESLQSLK	O14920	28.62		M7(Oxidation); S25(Phospho)	T(9): 0.0; T(11): 0.0; T(14): 0.0; T(18): 0.0; S(22): 2.4; S(25): 97.5
	WCLEIQIMR	O14920	21.47	23.55	C2(Carbamidomethyl); M8(Oxidation)
	DVPEGMQNLAPNDLPLLAMEYCQGGDLRK	O14920	20.15		M6(Oxidation); M19(Oxidation); C22(Carbamidomethyl)
	IQQDTGIPEEDQELLQEAGLALIPDKPATQCISDGKLNEGHTLDMDLVFLFDNSK	O14920	17.34	29.7	C31(Carbamidomethyl)
	WLQLMLMWHPR	O14920	16.62		M5(Oxidation); M7(Oxidation)
	FSSSLPYPNNLNSVLAERLEK	O14920	14.79	66.24
	DVPEGMQNLAPNDLPLLAMEYCQGGDLR	O14920	12.12	13.83	M6(Oxidation); M19(Oxidation); C22(Carbamidomethyl)
	VEEVVSLMNEDEKTVVR	O14920		80.93
	ALELLPKVEEVVSLMNEDEK	O14920		48.1
	QKELWNLLK	O14920		38.21
	WHNQETGEQIAIKQCR	O14920		37.81	C15(Carbamidomethyl)
	TSIQIDLEKYSEQTEFGITSDK	O14920		31.81
	KVWGQVWHSIQTLKEDCNR	O14920		28.57	C17(Carbamidomethyl)
	VIYTQLSK	O14920	34.1	35.2
	ELWNLLK	O14920	31.55	28.59
	AKLDFFK	O14920	28.92	32.7
	NLAFFQLR	O14920	24.92	29.47
	YLHENR	O14920	24.44	24.81
	DQRTEGDSQEMVR	O14920	10.85	22.08
	FSSSLPYPNNLNSVLAER	O14920	21.93		S4(Phospho)	S(2): 0.0; S(3): 0.0; S(4): 0.0; S(13): 100.0
	NSMASMSQQLK	O14920	19.24		M3(Oxidation); M6(Oxidation)
	VRGPVSGSPDSMNASR	O14920	28.22	23.76	S8(Phospho); M12(Oxidation)	S(6): 0.1; S(8): 49.6; S(11): 0.7; S(15): 49.6
	LSQPGQLMSQPSTASNSLPEPAKKSEELVAEAHNLCTLLENAIQDTVR	O14920	29.04		T13(Phospho); S15(Phospho); S17(Phospho); C36(Carbamidomethyl)	S(2): 50.0; S(9): 43.4; S(12): 45.9; T(13): 43.0; S(15): 29.5; S(17): 32.3; S(25): 25.7; T(37): 16.7; T(46): 13.4
	GTDPTYGPNGCFKALDDILNLKLVHILNMVTGTIHTYPVTEDESLQSLK	O14920		27.38	C11(Carbamidomethyl)
	LSQPGQLMSQPSTASNSLPEPAKK	O14920	20.46		S17(Phospho)	S(2): 0.0; S(9): 0.0; S(12): 2.3; T(13): 21.9; S(15): 2.3; S(17): 73.5
	LSQPGQLMSQPSTASNSLPEPAKKSEELVAEAHNLCTLLENAIQDTVR	O14920	20.67		S15(Phospho); C36(Carbamidomethyl)	S(2): 44.1; S(9): 14.6; S(12): 8.2; T(13): 5.2; S(15): 6.4; S(17): 8.2; S(25): 6.4; T(37): 4.4; T(46): 2.4
	IACSKVRGPVSGSPDSMNASR	O14920		13.88	C3(Carbamidomethyl)
	ALDDILNLKLVHILNMVTGTIHTYPVTEDESLQSLK	O14920	11.71		M16(Oxidation); T18(Phospho); T20(Phospho); S34(Phospho)	T(18): 91.5; T(20): 89.1; T(23): 15.5; T(27): 43.5; S(31): 43.5; S(34): 17.0
	KSEELVAEAHNLCTLLENAIQDTVR	O14920		10.07	C13(Carbamidomethyl); T23(Phospho)	S(2): 0.0; T(14): 0.0; T(23): 100.0
	GPVSGSPDSMNASRLSQPGQLMSQPSTASNSLPEPAKK	O14920	11.79	11.72	M10(Oxidation); S13(Phospho); M22(Oxidation)	S(4): 1.4; S(6): 2.6; S(9): 2.6; S(13): 4.8; S(16): 9.6; S(23): 1.4; S(26): 4.8; T(27): 19.9; S(29): 43.3; S(31): 9.6
	ITYETQISPRPQPESVSCILQEPKR	O14920	10.04		T2(Phospho); T5(Phospho); S17(Phospho); C18(Carbamidomethyl)	T(2): 16.8; T(5): 86.0; S(8): 97.3; S(15): 14.5; S(17): 85.5
	GPVSGSPDSMNASRLSQPGQLMSQPSTASNSLPEPAK	O14920	12.9		M22(Oxidation); S31(Phospho)	S(4): 0.2; S(6): 0.6; S(9): 0.6; S(13): 0.9; S(16): 4.2; S(23): 1.4; S(26): 7.6; T(27): 28.2; S(29): 28.2; S(31): 28.2
	QKSEVDIVVSEDLNGTVKFSSSLPYPNNLNSVLAER	O14920	10.18		S21(Phospho)	S(3): 5.9; S(10): 3.4; T(16): 1.3; S(20): 5.9; S(21): 20.8; S(22): 20.8; S(31): 42.0
Q71U36	Tubulin alpha-1A chain OS=Homo sapiens GN=TUBA1A PE=1 SV=1 - [TBA1A_HUMAN]	50.1036	21607.4	20867.9	98.45	99.33	48	48	825	818
	Sequence	Protein Group Accessions	IonScore A2	IonScore B2	Modifications	phosphoRS Site Probabilities
	KLADQCTGLQGFLVFHSFGGGTGSGFTSLLMER	Q71U36;Q9BQE3	115.6	96.64	C6(Carbamidomethyl)
	TIGGGDDSFNTFFSETGAGK	Q71U36;Q9BQE3	108.37	129.46
	TIGGGDDSFNTFFSETGAGK	Q71U36;Q9BQE3	105.35	57.99	S8(Phospho)	T(1): 0.0; S(8): 99.5; T(11): 0.5; S(14): 0.0; T(16): 0.0
	FDGALNVDLTEFQTNLVPYPR	Q71U36;Q9BQE3;P68366	104.65	105.47
	KLADQCTGLQGFLVFHSFGGGTGSGFTSLLMER	Q71U36;Q9BQE3	100.4	81.03	C6(Carbamidomethyl); M31(Oxidation)
	TIGGGDDSFNTFFSETGAGKHVPR	Q71U36;Q9BQE3	97.77	80.94
	AFVHWYVGEGMEEGEFSEAR	Q71U36;Q9BQE3;P68366	93.1	86.3
	AVCMLSNTTAIAEAWAR	Q71U36;P68366	93	103.47	C3(Carbamidomethyl)
	AVCMLSNTTAIAEAWAR	Q71U36;P68366	90.76	86.55	C3(Carbamidomethyl); M4(Oxidation)
	IHFPLATYAPVISAEK	Q71U36;Q9BQE3;P68366	89.65	89.65
	LADQCTGLQGFLVFHSFGGGTGSGFTSLLMER	Q71U36;Q9BQE3	88.18	87.19	C5(Carbamidomethyl)
	MRECISIHVGQAGVQIGNACWELYCLEHGIQPDGQMPSDK	Q71U36;Q9BQE3	82.88	56.1	C4(Carbamidomethyl); C20(Carbamidomethyl); C25(Carbamidomethyl)
	QLFHPEQLITGKEDAANNYAR	Q71U36;Q9BQE3;P68366	82.74	82.93
	AYHEQLSVAEITNACFEPANQMVK	Q71U36;P68366	82.09	73.29	C15(Carbamidomethyl)
	AVFVDLEPTVIDEVR	Q71U36;Q9BQE3	81.59	82.68
	ECISIHVGQAGVQIGNACWELYCLEHGIQPDGQMPSDK	Q71U36;Q9BQE3	75.76	93.3	C2(Carbamidomethyl); C18(Carbamidomethyl); C23(Carbamidomethyl)
	AYHEQLSVAEITNACFEPANQMVK	Q71U36;P68366	75.63	63.46	C15(Carbamidomethyl); M22(Oxidation)
	ECISIHVGQAGVQIGNACWELYCLEHGIQPDGQMPSDK	Q71U36;Q9BQE3	75.36	80.13	C2(Carbamidomethyl); C18(Carbamidomethyl); C23(Carbamidomethyl); M34(Oxidation)
	AFVHWYVGEGMEEGEFSEAR	Q71U36;Q9BQE3;P68366	72.54	71.83	M11(Oxidation)
	LIGQIVSSITASLR	Q71U36	69.92	84.5
	EDAANNYAR	Q71U36;Q9BQE3;P68366;A6NHL2	67.58	67.57
	QLFHPEQLITGK	Q71U36;Q9BQE3;P68366	65.75	64.47
	GHYTIGKEIIDLVLDR	Q71U36;Q9BQE3	65.66	62.67
	LADQCTGLQGFLVFHSFGGGTGSGFTSLLMER	Q71U36;Q9BQE3	65.35	65.09	C5(Carbamidomethyl); M30(Oxidation)
	EIIDLVLDR	Q71U36;Q9BQE3	64.67	64.79
	NLDIERPTYTNLNR	Q71U36;Q9BQE3;P68366	64.08	68.62
	LEFSIYPAPQVSTAVVEPYNSILTTHTTLEHSDCAFMVDNEAIYDICR	Q71U36;Q9BQE3;P68366	61.41	43.53	C34(Carbamidomethyl); C47(Carbamidomethyl)
	RAFVHWYVGEGMEEGEFSEAR	Q71U36;Q9BQE3;P68366	61.23	63.37
	AFVHWYVGEGMEEGEFSEAREDMAALEK	Q71U36;Q9BQE3;P68366	60.85	61.29
	SKLEFSIYPAPQVSTAVVEPYNSILTTHTTLEHSDCAFMVDNEAIYDICR	Q71U36;Q9BQE3;P68366	60.45	51.87	C36(Carbamidomethyl); C49(Carbamidomethyl)
	EDMAALEK	Q71U36;Q9BQE3;P68366	56.77	56.73
	EDMAALEKDYEEVGVDSVEGEGEEEGEEY	Q71U36	52.44	44.32
	DVNAAIATIKTKR	Q71U36;Q9BQE3	51.95	52.16
	YMACCLLYR	Q71U36;Q9BQE3;P68366;A6NHL2	51.83	51.78	C4(Carbamidomethyl); C5(Carbamidomethyl)
	YMACCLLYR	Q71U36;Q9BQE3;P68366;A6NHL2	51.33	47.85	M2(Oxidation); C4(Carbamidomethyl); C5(Carbamidomethyl)
	LDHKFDLMYAK	Q71U36;Q9BQE3;P68366;A6NHL2	50.26	42.78
	DVNAAIATIK	Q71U36;Q9BQE3	50.08	49.84
	GDVVPKDVNAAIATIK	Q71U36;Q9BQE3	49.5	39.24
	VGINYQPPTVVPGGDLAK	Q71U36;Q9BQE3;P68366	48.76	50.69
	AVFVDLEPTVIDEVRTGTYR	Q71U36;Q9BQE3	48.47	10
	SKLEFSIYPAPQVSTAVVEPYNSILTTHTTLEHSDCAFMVDNEAIYDICR	Q71U36;Q9BQE3;P68366	48.35		C36(Carbamidomethyl); M39(Oxidation); C49(Carbamidomethyl)
	SKLEFSIYPAPQVSTAVVEPYNSILTTHTTLEHSDCAFMVDNEAIYDICRR	Q71U36;Q9BQE3;P68366	48.09		C36(Carbamidomethyl); C49(Carbamidomethyl)
	AFVHWYVGEGMEEGEFSEAREDMAALEK	Q71U36;Q9BQE3;P68366	47.23	57.74	M11(Oxidation)
	GHYTIGKEIIDLVLDRIR	Q71U36;Q9BQE3	46.14	25.5
	FDLMYAK	Q71U36;Q9BQE3;P68366;A6NHL2	38.9	36.64
	LDHKFDLMYAK	Q71U36;Q9BQE3;P68366;A6NHL2	37.99	37.25	M8(Oxidation)
	TIQFVDWCPTGFK	Q71U36;Q9BQE3	37.59	37.88	C8(Carbamidomethyl)
	FDLMYAK	Q71U36;Q9BQE3;P68366;A6NHL2	36.98	36.21	M4(Oxidation)
	RNLDIERPTYTNLNR	Q71U36;Q9BQE3;P68366	36.67	31.17
	VGINYQPPTVVPGGDLAKVQR	Q71U36;Q9BQE3;P68366	36.02	17.63
	EDMAALEKDYEEVGVDSVEGEGEEEGEEY	Q71U36	31.22	37.1	M3(Oxidation)
	LEFSIYPAPQVSTAVVEPYNSILTTHTTLEHSDCAFMVDNEAIYDICR	Q71U36;Q9BQE3;P68366	31.08	42.11	C34(Carbamidomethyl); M37(Oxidation); C47(Carbamidomethyl)
	EIIDLVLDRIR	Q71U36;Q9BQE3	30.15
	RAFVHWYVGEGMEEGEFSEAREDMAALEK	Q71U36;Q9BQE3;P68366	29.21	30.2
	DYEEVGVDSVEGEGEEEGEEY	Q71U36	29.06	34.44
	LDHKFDLMYAKR	Q71U36;Q9BQE3;P68366;A6NHL2	27.33		M8(Oxidation)
	TIQFVDWCPTGFKVGINYQPPTVVPGGDLAK	Q71U36;Q9BQE3	17.78	23.38	C8(Carbamidomethyl)
	IHFPLATYAPVISAEKAYHEQLSVAEITNACFEPANQMVK	Q71U36;P68366	17.37	13.78	C31(Carbamidomethyl)
	TGTYRQLFHPEQLITGKEDAANNYAR	Q71U36;Q9BQE3		27.97
	LDHKFDLMYAKR	Q71U36;Q9BQE3;P68366;A6NHL2		22.83
	LSVDYGKK	Q71U36;Q9BQE3;P68366	38.09	35.32
	AFVHWYVGEGMEEGEFSEAREDMAALEKDYEEVGVDSVEGEGEEEGEEY	Q71U36	16.5	36.13
	EDMAALEK	Q71U36;Q9BQE3;P68366	37.7	34.86	M3(Oxidation)
	RECISIHVGQAGVQIGNACWELYCLEHGIQPDGQMPSDK	Q71U36;Q9BQE3		14.9	C3(Carbamidomethyl); C19(Carbamidomethyl); C24(Carbamidomethyl); M35(Oxidation)
	AYHEQLSVAEITNACFEPANQMVKCDPR	Q71U36;P68366		25.26	C15(Carbamidomethyl); C25(Carbamidomethyl)
	KLADQCTGLQGFLVFHSFGGGTGSGFTSLLMER	Q71U36;Q9BQE3		11.82	C6(Carbamidomethyl); S17(Phospho); M31(Oxidation)	T(7): 15.6; S(17): 34.4; T(22): 11.5; S(24): 11.5; T(27): 11.5; S(28): 15.6
	LEFSIYPAPQVSTAVVEPYNSILTTHTTLEHSDCAFMVDNEAIYDICRR	Q71U36;Q9BQE3;P68366	16.68		C34(Carbamidomethyl); M37(Oxidation); C47(Carbamidomethyl)
	LSVDYGKKSK	Q71U36;Q9BQE3;P68366	12.43		S9(Phospho)	S(2): 0.0; S(9): 100.0
	LADQCTGLQGFLVFHSFGGGTGSGFTSLLMER	Q71U36;Q9BQE3	10.99		C5(Carbamidomethyl); T6(Phospho); M30(Oxidation)	T(6): 99.6; S(16): 0.1; T(21): 0.2; S(23): 0.1; T(26): 0.0; S(27): 0.0
	LADQCTGLQGFLVFHSFGGGTGSGFTSLLMERLSVDYGK	Q71U36;Q9BQE3		13.87	C5(Carbamidomethyl); S16(Phospho); M30(Oxidation)	T(6): 8.9; S(16): 29.9; T(21): 29.9; S(23): 5.1; T(26): 5.1; S(27): 5.1; S(34): 16.0
Q9BQE3	Tubulin alpha-1C chain OS=Homo sapiens GN=TUBA1C PE=1 SV=1 - [TBA1C_HUMAN]	49.8635	21389.5	20789.5	98.44	98.44	47	45	750	752
	Sequence	Protein Group Accessions	IonScore A2	IonScore B2	Modifications	phosphoRS Site Probabilities
	KLADQCTGLQGFLVFHSFGGGTGSGFTSLLMER	Q71U36;Q9BQE3	115.6	96.64	C6(Carbamidomethyl)
	TIGGGDDSFNTFFSETGAGK	Q71U36;Q9BQE3	108.37	129.46
	TIGGGDDSFNTFFSETGAGK	Q71U36;Q9BQE3	105.35	57.99	S8(Phospho)	T(1): 0.0; S(8): 99.5; T(11): 0.5; S(14): 0.0; T(16): 0.0
	FDGALNVDLTEFQTNLVPYPR	Q71U36;Q9BQE3;P68366	104.65	105.47
	KLADQCTGLQGFLVFHSFGGGTGSGFTSLLMER	Q71U36;Q9BQE3	100.4	81.03	C6(Carbamidomethyl); M31(Oxidation)
	AVCMLSNTTAVAEAWAR	Q9BQE3	97.97	104.42	C3(Carbamidomethyl)
	TIGGGDDSFNTFFSETGAGKHVPR	Q71U36;Q9BQE3	97.77	80.94
	AFVHWYVGEGMEEGEFSEAR	Q71U36;Q9BQE3;P68366	93.1	86.3
	IHFPLATYAPVISAEK	Q71U36;Q9BQE3;P68366	89.65	89.65
	LADQCTGLQGFLVFHSFGGGTGSGFTSLLMER	Q71U36;Q9BQE3	88.18	87.19	C5(Carbamidomethyl)
	AVCMLSNTTAVAEAWAR	Q9BQE3	87	94.11	C3(Carbamidomethyl); M4(Oxidation)
	LISQIVSSITASLR	Q9BQE3;P68366	84.89	80.54
	MRECISIHVGQAGVQIGNACWELYCLEHGIQPDGQMPSDK	Q71U36;Q9BQE3	82.88	56.1	C4(Carbamidomethyl); C20(Carbamidomethyl); C25(Carbamidomethyl)
	QLFHPEQLITGKEDAANNYAR	Q71U36;Q9BQE3;P68366	82.74	82.93
	AVFVDLEPTVIDEVR	Q71U36;Q9BQE3	81.59	82.68
	ECISIHVGQAGVQIGNACWELYCLEHGIQPDGQMPSDK	Q71U36;Q9BQE3	75.76	93.3	C2(Carbamidomethyl); C18(Carbamidomethyl); C23(Carbamidomethyl)
	ECISIHVGQAGVQIGNACWELYCLEHGIQPDGQMPSDK	Q71U36;Q9BQE3	75.36	80.13	C2(Carbamidomethyl); C18(Carbamidomethyl); C23(Carbamidomethyl); M34(Oxidation)
	AFVHWYVGEGMEEGEFSEAR	Q71U36;Q9BQE3;P68366	72.54	71.83	M11(Oxidation)
	AYHEQLTVAEITNACFEPANQMVK	Q9BQE3	69.07	73.11	C15(Carbamidomethyl)
	EDAANNYAR	Q71U36;Q9BQE3;P68366;A6NHL2	67.58	67.57
	QLFHPEQLITGK	Q71U36;Q9BQE3;P68366	65.75	64.47
	GHYTIGKEIIDLVLDR	Q71U36;Q9BQE3	65.66	62.67
	LADQCTGLQGFLVFHSFGGGTGSGFTSLLMER	Q71U36;Q9BQE3	65.35	65.09	C5(Carbamidomethyl); M30(Oxidation)
	EIIDLVLDR	Q71U36;Q9BQE3	64.67	64.79
	NLDIERPTYTNLNR	Q71U36;Q9BQE3;P68366	64.08	68.62
	LEFSIYPAPQVSTAVVEPYNSILTTHTTLEHSDCAFMVDNEAIYDICR	Q71U36;Q9BQE3;P68366	61.41	43.53	C34(Carbamidomethyl); C47(Carbamidomethyl)
	RAFVHWYVGEGMEEGEFSEAR	Q71U36;Q9BQE3;P68366	61.23	63.37
	AYHEQLTVAEITNACFEPANQMVK	Q9BQE3	61.01	38.55	C15(Carbamidomethyl); M22(Oxidation)
	AFVHWYVGEGMEEGEFSEAREDMAALEK	Q71U36;Q9BQE3;P68366	60.85	61.29
	SKLEFSIYPAPQVSTAVVEPYNSILTTHTTLEHSDCAFMVDNEAIYDICR	Q71U36;Q9BQE3;P68366	60.45	51.87	C36(Carbamidomethyl); C49(Carbamidomethyl)
	EDMAALEK	Q71U36;Q9BQE3;P68366	56.77	56.73
	DVNAAIATIKTKR	Q71U36;Q9BQE3	51.95	52.16
	YMACCLLYR	Q71U36;Q9BQE3;P68366;A6NHL2	51.83	51.78	C4(Carbamidomethyl); C5(Carbamidomethyl)
	YMACCLLYR	Q71U36;Q9BQE3;P68366;A6NHL2	51.33	47.85	M2(Oxidation); C4(Carbamidomethyl); C5(Carbamidomethyl)
	LDHKFDLMYAK	Q71U36;Q9BQE3;P68366;A6NHL2	50.26	42.78
	DVNAAIATIK	Q71U36;Q9BQE3	50.08	49.84
	GDVVPKDVNAAIATIK	Q71U36;Q9BQE3	49.5	39.24
	VGINYQPPTVVPGGDLAK	Q71U36;Q9BQE3;P68366	48.76	50.69
	AVFVDLEPTVIDEVRTGTYR	Q71U36;Q9BQE3	48.47	10
	SKLEFSIYPAPQVSTAVVEPYNSILTTHTTLEHSDCAFMVDNEAIYDICR	Q71U36;Q9BQE3;P68366	48.35		C36(Carbamidomethyl); M39(Oxidation); C49(Carbamidomethyl)
	SKLEFSIYPAPQVSTAVVEPYNSILTTHTTLEHSDCAFMVDNEAIYDICRR	Q71U36;Q9BQE3;P68366	48.09		C36(Carbamidomethyl); C49(Carbamidomethyl)
	AFVHWYVGEGMEEGEFSEAREDMAALEK	Q71U36;Q9BQE3;P68366	47.23	57.74	M11(Oxidation)
	GHYTIGKEIIDLVLDRIR	Q71U36;Q9BQE3	46.14	25.5
	NLDIERPTYTNLNRLISQIVSSITASLR	Q9BQE3;P68366	39.91	16.39
	FDLMYAK	Q71U36;Q9BQE3;P68366;A6NHL2	38.9	36.64
	LDHKFDLMYAK	Q71U36;Q9BQE3;P68366;A6NHL2	37.99	37.25	M8(Oxidation)
	TIQFVDWCPTGFK	Q71U36;Q9BQE3	37.59	37.88	C8(Carbamidomethyl)
	FDLMYAK	Q71U36;Q9BQE3;P68366;A6NHL2	36.98	36.21	M4(Oxidation)
	RNLDIERPTYTNLNR	Q71U36;Q9BQE3;P68366	36.67	31.17
	VGINYQPPTVVPGGDLAKVQR	Q71U36;Q9BQE3;P68366	36.02	17.63
	LEFSIYPAPQVSTAVVEPYNSILTTHTTLEHSDCAFMVDNEAIYDICR	Q71U36;Q9BQE3;P68366	31.08	42.11	C34(Carbamidomethyl); M37(Oxidation); C47(Carbamidomethyl)
	EIIDLVLDRIR	Q71U36;Q9BQE3	30.15
	RAFVHWYVGEGMEEGEFSEAREDMAALEK	Q71U36;Q9BQE3;P68366	29.21	30.2
	LDHKFDLMYAKR	Q71U36;Q9BQE3;P68366;A6NHL2	27.33		M8(Oxidation)
	LISQIVSSITASLR	Q9BQE3;P68366	26.35		S3(Phospho)	S(3): 100.0; S(7): 0.0; S(8): 0.0; T(10): 0.0; S(12): 0.0
	TIQFVDWCPTGFKVGINYQPPTVVPGGDLAK	Q71U36;Q9BQE3	17.78	23.38	C8(Carbamidomethyl)
	TGTYRQLFHPEQLITGKEDAANNYAR	Q71U36;Q9BQE3		27.97
	LDHKFDLMYAKR	Q71U36;Q9BQE3;P68366;A6NHL2		22.83
	LSVDYGKK	Q71U36;Q9BQE3;P68366	38.09	35.32
	EDMAALEK	Q71U36;Q9BQE3;P68366	37.7	34.86	M3(Oxidation)
	EDMAALEKDYEEVGADSADGEDEGEEY	Q9BQE3	29.54	21.96
	RECISIHVGQAGVQIGNACWELYCLEHGIQPDGQMPSDK	Q71U36;Q9BQE3		14.9	C3(Carbamidomethyl); C19(Carbamidomethyl); C24(Carbamidomethyl); M35(Oxidation)
	LISQIVSSITASLR	Q9BQE3;P68366	10.66	19.34	S7(Phospho); T10(Phospho)	S(3): 0.3; S(7): 6.7; S(8): 21.1; T(10): 73.4; S(12): 98.4
	AFVHWYVGEGMEEGEFSEAREDMAALEKDYEEVGADSADGEDEGEEY	Q9BQE3	18.96
	KLADQCTGLQGFLVFHSFGGGTGSGFTSLLMER	Q71U36;Q9BQE3		11.82	C6(Carbamidomethyl); S17(Phospho); M31(Oxidation)	T(7): 15.6; S(17): 34.4; T(22): 11.5; S(24): 11.5; T(27): 11.5; S(28): 15.6
	LEFSIYPAPQVSTAVVEPYNSILTTHTTLEHSDCAFMVDNEAIYDICRR	Q71U36;Q9BQE3;P68366	16.68		C34(Carbamidomethyl); M37(Oxidation); C47(Carbamidomethyl)
	LSVDYGKKSK	Q71U36;Q9BQE3;P68366	12.43		S9(Phospho)	S(2): 0.0; S(9): 100.0
	LADQCTGLQGFLVFHSFGGGTGSGFTSLLMER	Q71U36;Q9BQE3	10.99		C5(Carbamidomethyl); T6(Phospho); M30(Oxidation)	T(6): 99.6; S(16): 0.1; T(21): 0.2; S(23): 0.1; T(26): 0.0; S(27): 0.0
	LADQCTGLQGFLVFHSFGGGTGSGFTSLLMERLSVDYGK	Q71U36;Q9BQE3		13.87	C5(Carbamidomethyl); S16(Phospho); M30(Oxidation)	T(6): 8.9; S(16): 29.9; T(21): 29.9; S(23): 5.1; T(26): 5.1; S(27): 5.1; S(34): 16.0
Q9BVA1	Tubulin beta-2B chain OS=Homo sapiens GN=TUBB2B PE=1 SV=1 - [TBB2B_HUMAN]	49.9209	23270.7	20416.3	86.74	84.72	48	43	1155	875
	Sequence	Protein Group Accessions	IonScore A2	IonScore B2	Modifications	phosphoRS Site Probabilities
	GHYTEGAELVDSVLDVVR	Q13885;Q9BVA1;Q13509;P68371;P07437	114.09	119.21
	GHYTEGAELVDSVLDVVRK	Q13885;Q9BVA1;Q13509;P68371;P07437	109.21	104.47
	MSATFIGNSTAIQELFK	Q13885;Q9BVA1;P68371	107.77	88.05	M1(Oxidation)
	MSATFIGNSTAIQELFK	Q13885;Q9BVA1;P68371	101.68	91.79
	AILVDLEPGTMDSVR	Q13885;Q9BVA1;Q13509;P07437	101.33	101.49
	MSATFIGNSTAIQELFKR	Q13885;Q9BVA1;P68371	101.09	85.9
	EIVHIQAGQCGNQIGAK	P04350;P68371;Q13885;Q9BVA1;Q13509;P07437	98.3	98.38	C10(Carbamidomethyl)
	LTTPTYGDLNHLVSATMSGVTTCLR	Q13885;Q9BVA1;P04350;P68371;P07437	98.14	85.24	C23(Carbamidomethyl)
	FWEVISDEHGIDPTGSYHGDSDLQLER	Q13885;Q9BVA1	96.38	102.67
	ISEQFTAMFR	Q13885;Q9BVA1;Q13509;P04350;P68371;P07437	87.57	88.03
	ESESCDCLQGFQLTHSLGGGTGSGMGTLLISK	Q13885;Q9BVA1	86.15	113.38	C5(Carbamidomethyl); C7(Carbamidomethyl)
	INVYYNEATGNKYVPR	Q9BVA1	82.23	70.52
	MREIVHIQAGQCGNQIGAK	Q13885;Q9BVA1;Q13509;P07437;P04350;P68371	82.21	83.83	C12(Carbamidomethyl)
	MREIVHIQAGQCGNQIGAK	P04350;P68371;Q13885;Q9BVA1;Q13509;P07437	76.29	73.4	M1(Oxidation); C12(Carbamidomethyl)
	IMNTFSVMPSPK	Q13885;Q9BVA1;Q9BUF5	76.12	74.27	M2(Oxidation)
	SGPFGQIFRPDNFVFGQSGAGNNWAK	Q13885;Q9BVA1;P04350;P68371;P07437	75.97	76.86
	IMNTFSVMPSPK	Q13885;Q9BVA1;Q9BUF5	73.56	74.09
	VSDTVVEPYNATLSVHQLVENTDETYCIDNEALYDICFR	Q9BVA1;P04350;P68371;P07437;Q9BUF5	72.15	68.85	C27(Carbamidomethyl); C37(Carbamidomethyl)
	TAVCDIPPR	Q13885;Q9BVA1;P04350;P68371;P07437	69.81	76.46	C4(Carbamidomethyl)
	KESESCDCLQGFQLTHSLGGGTGSGMGTLLISK	Q13885;Q9BVA1	69.5	70.09	C6(Carbamidomethyl); C8(Carbamidomethyl)
	MSMKEVDEQMLNVQNK	Q13885;Q9BVA1;P68371;P07437	68.27	77.84
	ESESCDCLQGFQLTHSLGGGTGSGMGTLLISK	Q13885;Q9BVA1	67.35	61.99	C5(Carbamidomethyl); C7(Carbamidomethyl); M25(Oxidation)
	INVYYNEATGNK	Q9BVA1	66.73	65.05
	KLAVNMVPFPR	Q13885;Q9BVA1;Q13509;P04350;P68371;P07437;Q9BUF5	66.57	66.01
	EVDEQMLNVQNK	Q13885;Q9BVA1;P68371;P07437	65.18	64.56	M6(Oxidation)
	LHFFMPGFAPLTSR	Q13885;Q9BVA1;P04350;P68371;P07437;Q9BUF5	64.56	62.55
	LTTPTYGDLNHLVSATMSGVTTCLR	Q13885;Q9BVA1;P04350;P68371;P07437	64.27	67.53	M17(Oxidation); C23(Carbamidomethyl)
	GHYTEGAELVDSVLDVVRKESESCDCLQGFQLTHSLGGGTGSGMGTLLISK	Q13885;Q9BVA1	63.93	34.1	C24(Carbamidomethyl); C26(Carbamidomethyl)
	EVDEQMLNVQNK	Q13885;Q9BVA1;P68371;P07437	63.23	64.56
	AILVDLEPGTMDSVR	Q13885;Q9BVA1;Q13509;P07437	60.48	67.97	M11(Oxidation)
	ALTVPELTQQMFDSK	Q13885;Q9BVA1	59.97	52.76
	LHFFMPGFAPLTSR	Q13885;Q9BVA1;P04350;P68371;P07437;Q9BUF5	59.93	58.39	M5(Oxidation)
	MREIVHIQAGQCGNQIGAKFWEVISDEHGIDPTGSYHGDSDLQLER	Q13885;Q9BVA1	59.39	37.36	C12(Carbamidomethyl)
	EVDEQMLNVQNKNSSYFVEWIPNNVK	Q13885;Q9BVA1;P68371;P07437	57.8	49.82
	LAVNMVPFPR	Q13885;Q9BVA1;Q13509;P04350;P68371;P07437;Q9BUF5	56.61	51.72
	LAVNMVPFPR	Q13885;Q9BVA1;Q13509;P04350;P68371;P07437;Q9BUF5	53.58	55.36	M5(Oxidation)
	FPGQLNADLR	Q13885;Q9BVA1;Q13509;P04350;P68371;P07437;Q9BUF5	53.16	54.9
	MSMKEVDEQMLNVQNK	Q13885;Q9BVA1;P68371;P07437	53.14	17.72	M1(Oxidation); M3(Oxidation)
	MSMKEVDEQMLNVQNKNSSYFVEWIPNNVK	Q13885;Q9BVA1;P68371;P07437	50.45	40.26
	NSSYFVEWIPNNVK	Q13885;Q9BVA1;Q13509;P04350;P68371;P07437;Q9BUF5	48.8	52.1
	ISEQFTAMFR	Q13885;Q9BVA1;Q13509;P04350;P68371;P07437	47.81	47.71	M8(Oxidation)
	TLKLTTPTYGDLNHLVSATMSGVTTCLRFPGQLNADLR	Q13885;Q9BVA1;P04350;P68371;P07437	47.71		C26(Carbamidomethyl)
	LTTPTYGDLNHLVSATMSGVTTCLRFPGQLNADLRK	Q13885;Q9BVA1;P04350;P68371;P07437	46.34	39.6	C23(Carbamidomethyl)
	YLTVAAIFR	Q13885;Q9BVA1	45.67	45.53
	LTTPTYGDLNHLVSATMSGVTTCLRFPGQLNADLR	Q13885;Q9BVA1;P04350;P68371;P07437	45.65	39.23	C23(Carbamidomethyl)
	FPGQLNADLRK	Q13885;Q9BVA1;Q13509;P04350;P68371;P07437;Q9BUF5	44.72	37.72
	MSMKEVDEQMLNVQNK	Q13885;Q9BVA1;P68371;P07437	44.41	56.01	M1(Oxidation)
	RISEQFTAMFR	Q13885;Q9BVA1;Q13509;P04350;P68371;P07437	43.64	37.55
	NMMAACDPR	Q13885;Q9BVA1;Q13509;P04350;P68371;P07437;Q9BUF5	42.56	44.61	M3(Oxidation); C6(Carbamidomethyl)
	SGPFGQIFRPDNFVFGQSGAGNNWAKGHYTEGAELVDSVLDVVRK	Q13885;Q9BVA1;P68371;P07437	41.01	23.63
	KLAVNMVPFPRLHFFMPGFAPLTSR	Q13885;Q9BVA1;P04350;P68371;P07437;Q9BUF5	39.31	25.03
	NMMAACDPR	Q13885;Q9BVA1;Q13509;P04350;P68371;P07437;Q9BUF5	37.17	10.78	M2(Oxidation); M3(Oxidation); C6(Carbamidomethyl)
	KLAVNMVPFPR	Q13885;Q9BVA1;Q13509;P04350;P68371;P07437;Q9BUF5	36.53	36.72	M6(Oxidation)
	NMMAACDPR	Q13885;Q9BVA1;Q13509;P04350;P68371;P07437;Q9BUF5	35.46	36.93	C6(Carbamidomethyl)
	KESESCDCLQGFQLTHSLGGGTGSGMGTLLISK	Q13885;Q9BVA1	32.8		C6(Carbamidomethyl); C8(Carbamidomethyl); M26(Oxidation)
	IMNTFSVMPSPK	Q13885;Q9BVA1;Q9BUF5	32.29		M2(Oxidation); M8(Oxidation)
	TAVCDIPPRGLK	Q13885;Q9BVA1;P04350;P68371;P07437	31.27	26.68	C4(Carbamidomethyl)
	LAVNMVPFPRLHFFMPGFAPLTSR	Q13885;Q9BVA1;P04350;P68371;P07437;Q9BUF5	30.43	35.01
	ALTVPELTQQMFDSK	Q13885;Q9BVA1	25.83	13.59	M11(Oxidation)
	MSMKEVDEQMLNVQNK	Q13885;Q9BVA1;P68371;P07437	21.34		M1(Oxidation); M3(Oxidation); M10(Oxidation)
	MSATFIGNSTAIQELFKRISEQFTAMFR	Q13885;Q9BVA1;P68371	13.94	33.07
	ISEQFTAMFRR	Q13885;Q9BVA1;Q13509;P04350;P68371;P07437	14.43	13.62
	VSDTVVEPYNATLSVHQLVENTDETYCIDNEALYDICFRTLK	Q9BVA1;P04350;P68371;P07437;Q9BUF5	16.96		C27(Carbamidomethyl); C37(Carbamidomethyl)
	IREEYPDR	Q13885;Q9BVA1;P68371;P07437	30.11	32
	IREEYPDRIMNTFSVMPSPK	Q13885;Q9BVA1	22.57		M16(Oxidation)
	SGPFGQIFRPDNFVFGQSGAGNNWAK	Q13885;Q9BVA1;P04350;P68371;P07437	23.22		S1(Phospho)	S(1): 100.0; S(18): 0.0
	AILVDLEPGTMDSVRSGPFGQIFRPDNFVFGQSGAGNNWAKGHYTEGAELVDSVLDVVR	Q13885;Q9BVA1;P07437	10.35		M11(Oxidation); S13(Phospho); S33(Phospho)	T(10): 33.6; S(13): 33.6; S(16): 33.2; S(33): 33.2; T(45): 33.2; S(53): 33.2
	LHFFMPGFAPLTSRGSQQYRALTVPELTQQMFDSK	Q13885;Q9BVA1	10.37		M5(Oxidation); T12(Phospho); S13(Phospho); S16(Phospho); T28(Phospho); M31(Oxidation); S34(Phospho)	T(12): 83.5; S(13): 86.0; S(16): 86.0; T(23): 75.3; T(28): 80.0; S(34): 89.2
	MSMKEVDEQMLNVQNKNSSYFVEWIPNNVK	Q13885;Q9BVA1;P68371;P07437	17.7		M1(Oxidation)
	MREIVHIQAGQCGNQIGAKFWEVISDEHGIDPTGSYHGDSDLQLER	Q13885;Q9BVA1	16.56		M1(Oxidation); C12(Carbamidomethyl)
	FWEVISDEHGIDPTGSYHGDSDLQLER	Q13885;Q9BVA1	10.01		S21(Phospho)	S(6): 0.0; T(14): 0.6; S(16): 7.0; S(21): 92.4
Q13885	Tubulin beta-2A chain OS=Homo sapiens GN=TUBB2A PE=1 SV=1 - [TBB2A_HUMAN]	49.875	22703.1	20062.6	86.74	84.72	47	44	1119	852
	Sequence	Protein Group Accessions	IonScore A2	IonScore B2	Modifications	phosphoRS Site Probabilities
	GHYTEGAELVDSVLDVVR	Q13885;Q9BVA1;Q13509;P68371;P07437	114.09	119.21
	GHYTEGAELVDSVLDVVRK	Q13885;Q9BVA1;Q13509;P68371;P07437	109.21	104.47
	MSATFIGNSTAIQELFK	Q13885;Q9BVA1;P68371	107.77	88.05	M1(Oxidation)
	MSATFIGNSTAIQELFK	Q13885;Q9BVA1;P68371	101.68	91.79
	AILVDLEPGTMDSVR	Q13885;Q9BVA1;Q13509;P07437	101.33	101.49
	MSATFIGNSTAIQELFKR	Q13885;Q9BVA1;P68371	101.09	85.9
	EIVHIQAGQCGNQIGAK	P04350;P68371;Q13885;Q9BVA1;Q13509;P07437	98.3	98.38	C10(Carbamidomethyl)
	LTTPTYGDLNHLVSATMSGVTTCLR	Q13885;Q9BVA1;P04350;P68371;P07437	98.14	85.24	C23(Carbamidomethyl)
	FWEVISDEHGIDPTGSYHGDSDLQLER	Q13885;Q9BVA1	96.38	102.67
	ISEQFTAMFR	Q13885;Q9BVA1;Q13509;P04350;P68371;P07437	87.57	88.03
	INVYYNEAAGNKYVPR	Q13885	86.96	67.75
	ESESCDCLQGFQLTHSLGGGTGSGMGTLLISK	Q13885;Q9BVA1	86.15	113.38	C5(Carbamidomethyl); C7(Carbamidomethyl)
	MREIVHIQAGQCGNQIGAK	Q13885;Q9BVA1;Q13509;P07437;P04350;P68371	82.21	83.83	C12(Carbamidomethyl)
	MREIVHIQAGQCGNQIGAK	P04350;P68371;Q13885;Q9BVA1;Q13509;P07437	76.29	73.4	M1(Oxidation); C12(Carbamidomethyl)
	IMNTFSVMPSPK	Q13885;Q9BVA1;Q9BUF5	76.12	74.27	M2(Oxidation)
	SGPFGQIFRPDNFVFGQSGAGNNWAK	Q13885;Q9BVA1;P04350;P68371;P07437	75.97	76.86
	IMNTFSVMPSPK	Q13885;Q9BVA1;Q9BUF5	73.56	74.09
	TAVCDIPPR	Q13885;Q9BVA1;P04350;P68371;P07437	69.81	76.46	C4(Carbamidomethyl)
	KESESCDCLQGFQLTHSLGGGTGSGMGTLLISK	Q13885;Q9BVA1	69.5	70.09	C6(Carbamidomethyl); C8(Carbamidomethyl)
	MSMKEVDEQMLNVQNK	Q13885;Q9BVA1;P68371;P07437	68.27	77.84
	ESESCDCLQGFQLTHSLGGGTGSGMGTLLISK	Q13885;Q9BVA1	67.35	61.99	C5(Carbamidomethyl); C7(Carbamidomethyl); M25(Oxidation)
	KLAVNMVPFPR	Q13885;Q9BVA1;Q13509;P04350;P68371;P07437;Q9BUF5	66.57	66.01
	EVDEQMLNVQNK	Q13885;Q9BVA1;P68371;P07437	65.18	64.56	M6(Oxidation)
	LHFFMPGFAPLTSR	Q13885;Q9BVA1;P04350;P68371;P07437;Q9BUF5	64.56	62.55
	LTTPTYGDLNHLVSATMSGVTTCLR	Q13885;Q9BVA1;P04350;P68371;P07437	64.27	67.53	M17(Oxidation); C23(Carbamidomethyl)
	GHYTEGAELVDSVLDVVRKESESCDCLQGFQLTHSLGGGTGSGMGTLLISK	Q13885;Q9BVA1	63.93	34.1	C24(Carbamidomethyl); C26(Carbamidomethyl)
	INVYYNEAAGNK	Q13885	63.24	64.26
	EVDEQMLNVQNK	Q13885;Q9BVA1;P68371;P07437	63.23	64.56
	AILVDLEPGTMDSVR	Q13885;Q9BVA1;Q13509;P07437	60.48	67.97	M11(Oxidation)
	ALTVPELTQQMFDSK	Q13885;Q9BVA1	59.97	52.76
	LHFFMPGFAPLTSR	Q13885;Q9BVA1;P04350;P68371;P07437;Q9BUF5	59.93	58.39	M5(Oxidation)
	MREIVHIQAGQCGNQIGAKFWEVISDEHGIDPTGSYHGDSDLQLER	Q13885;Q9BVA1	59.39	37.36	C12(Carbamidomethyl)
	EVDEQMLNVQNKNSSYFVEWIPNNVK	Q13885;Q9BVA1;P68371;P07437	57.8	49.82
	LAVNMVPFPR	Q13885;Q9BVA1;Q13509;P04350;P68371;P07437;Q9BUF5	56.61	51.72
	LAVNMVPFPR	Q13885;Q9BVA1;Q13509;P04350;P68371;P07437;Q9BUF5	53.58	55.36	M5(Oxidation)
	FPGQLNADLR	Q13885;Q9BVA1;Q13509;P04350;P68371;P07437;Q9BUF5	53.16	54.9
	MSMKEVDEQMLNVQNK	Q13885;Q9BVA1;P68371;P07437	53.14	17.72	M1(Oxidation); M3(Oxidation)
	MSMKEVDEQMLNVQNKNSSYFVEWIPNNVK	Q13885;Q9BVA1;P68371;P07437	50.45	40.26
	NSSYFVEWIPNNVK	Q13885;Q9BVA1;Q13509;P04350;P68371;P07437;Q9BUF5	48.8	52.1
	ISEQFTAMFR	Q13885;Q9BVA1;Q13509;P04350;P68371;P07437	47.81	47.71	M8(Oxidation)
	TLKLTTPTYGDLNHLVSATMSGVTTCLRFPGQLNADLR	Q13885;Q9BVA1;P04350;P68371;P07437	47.71		C26(Carbamidomethyl)
	LTTPTYGDLNHLVSATMSGVTTCLRFPGQLNADLRK	Q13885;Q9BVA1;P04350;P68371;P07437	46.34	39.6	C23(Carbamidomethyl)
	YLTVAAIFR	Q13885;Q9BVA1	45.67	45.53
	LTTPTYGDLNHLVSATMSGVTTCLRFPGQLNADLR	Q13885;Q9BVA1;P04350;P68371;P07437	45.65	39.23	C23(Carbamidomethyl)
	FPGQLNADLRK	Q13885;Q9BVA1;Q13509;P04350;P68371;P07437;Q9BUF5	44.72	37.72
	MSMKEVDEQMLNVQNK	Q13885;Q9BVA1;P68371;P07437	44.41	56.01	M1(Oxidation)
	RISEQFTAMFR	Q13885;Q9BVA1;Q13509;P04350;P68371;P07437	43.64	37.55
	NMMAACDPR	Q13885;Q9BVA1;Q13509;P04350;P68371;P07437;Q9BUF5	42.56	44.61	M3(Oxidation); C6(Carbamidomethyl)
	SGPFGQIFRPDNFVFGQSGAGNNWAKGHYTEGAELVDSVLDVVRK	Q13885;Q9BVA1;P68371;P07437	41.01	23.63
	KLAVNMVPFPRLHFFMPGFAPLTSR	Q13885;Q9BVA1;P04350;P68371;P07437;Q9BUF5	39.31	25.03
	NMMAACDPR	Q13885;Q9BVA1;Q13509;P04350;P68371;P07437;Q9BUF5	37.17	10.78	M2(Oxidation); M3(Oxidation); C6(Carbamidomethyl)
	KLAVNMVPFPR	Q13885;Q9BVA1;Q13509;P04350;P68371;P07437;Q9BUF5	36.53	36.72	M6(Oxidation)
	NMMAACDPR	Q13885;Q9BVA1;Q13509;P04350;P68371;P07437;Q9BUF5	35.46	36.93	C6(Carbamidomethyl)
	KESESCDCLQGFQLTHSLGGGTGSGMGTLLISK	Q13885;Q9BVA1	32.8		C6(Carbamidomethyl); C8(Carbamidomethyl); M26(Oxidation)
	IMNTFSVMPSPK	Q13885;Q9BVA1;Q9BUF5	32.29		M2(Oxidation); M8(Oxidation)
	TAVCDIPPRGLK	Q13885;Q9BVA1;P04350;P68371;P07437	31.27	26.68	C4(Carbamidomethyl)
	LAVNMVPFPRLHFFMPGFAPLTSR	Q13885;Q9BVA1;P04350;P68371;P07437;Q9BUF5	30.43	35.01
	ALTVPELTQQMFDSK	Q13885;Q9BVA1	25.83	13.59	M11(Oxidation)
	MSMKEVDEQMLNVQNK	Q13885;Q9BVA1;P68371;P07437	21.34		M1(Oxidation); M3(Oxidation); M10(Oxidation)
	VSDTVVEPYNATLSVHQLVENTDETYSIDNEALYDICFR	Q13885	15.94	48.49	C37(Carbamidomethyl)
	MSATFIGNSTAIQELFKRISEQFTAMFR	Q13885;Q9BVA1;P68371	13.94	33.07
	ISEQFTAMFRR	Q13885;Q9BVA1;Q13509;P04350;P68371;P07437	14.43	13.62
	IREEYPDR	Q13885;Q9BVA1;P68371;P07437	30.11	32
	IREEYPDRIMNTFSVMPSPK	Q13885;Q9BVA1	22.57		M16(Oxidation)
	SGPFGQIFRPDNFVFGQSGAGNNWAK	Q13885;Q9BVA1;P04350;P68371;P07437	23.22		S1(Phospho)	S(1): 100.0; S(18): 0.0
	AILVDLEPGTMDSVRSGPFGQIFRPDNFVFGQSGAGNNWAKGHYTEGAELVDSVLDVVR	Q13885;Q9BVA1;P07437	10.35		M11(Oxidation); S13(Phospho); S33(Phospho)	T(10): 33.6; S(13): 33.6; S(16): 33.2; S(33): 33.2; T(45): 33.2; S(53): 33.2
	INVYYNEAAGNKYVPRAILVDLEPGTMDSVR	Q13885		12.32	T26(Phospho); M27(Oxidation)	T(26): 28.4; S(29): 71.6
	LHFFMPGFAPLTSRGSQQYRALTVPELTQQMFDSK	Q13885;Q9BVA1	10.37		M5(Oxidation); T12(Phospho); S13(Phospho); S16(Phospho); T28(Phospho); M31(Oxidation); S34(Phospho)	T(12): 83.5; S(13): 86.0; S(16): 86.0; T(23): 75.3; T(28): 80.0; S(34): 89.2
	MSMKEVDEQMLNVQNKNSSYFVEWIPNNVK	Q13885;Q9BVA1;P68371;P07437	17.7		M1(Oxidation)
	MREIVHIQAGQCGNQIGAKFWEVISDEHGIDPTGSYHGDSDLQLER	Q13885;Q9BVA1	16.56		M1(Oxidation); C12(Carbamidomethyl)
	FWEVISDEHGIDPTGSYHGDSDLQLER	Q13885;Q9BVA1	10.01		S21(Phospho)	S(6): 0.0; T(14): 0.6; S(16): 7.0; S(21): 92.4
P04350	Tubulin beta-4A chain OS=Homo sapiens GN=TUBB4A PE=1 SV=2 - [TBB4A_HUMAN]	49.5539	21219.8	18926.5	85.81	85.14	43	41	1043	787
	Sequence	Protein Group Accessions	IonScore A2	IonScore B2	Modifications	phosphoRS Site Probabilities
	KEAESCDCLQGFQLTHSLGGGTGSGMGTLLISK	P68371;P04350;P07437	116.02	118.38	C6(Carbamidomethyl); C8(Carbamidomethyl)
	EAESCDCLQGFQLTHSLGGGTGSGMGTLLISK	P04350;P68371;P07437	111.4	113.28	C5(Carbamidomethyl); C7(Carbamidomethyl)
	KEAESCDCLQGFQLTHSLGGGTGSGMGTLLISK	P68371;P04350;P07437	107.07	109.51	C6(Carbamidomethyl); C8(Carbamidomethyl); M26(Oxidation)
	IMNTFSVVPSPK	Q13509;P04350;P68371;P07437	104.43	98.7	M2(Oxidation)
	EIVHLQAGQCGNQIGAK	P04350;P68371;Q13885;Q9BVA1;Q13509;P07437	98.3	98.38	C10(Carbamidomethyl)
	LTTPTYGDLNHLVSATMSGVTTCLR	Q13885;Q9BVA1;P04350;P68371;P07437	98.14	85.24	C23(Carbamidomethyl)
	MAATFIGNSTAIQELFKR	P04350	97.99	88.24	M1(Oxidation)
	FWEVISDEHGIDPTGTYHGDSDLQLER	P04350;P68371	89.2	83.08
	ISEQFTAMFR	Q13885;Q9BVA1;Q13509;P04350;P68371;P07437	87.57	88.03
	MAATFIGNSTAIQELFK	P04350	87.51	89.61	M1(Oxidation)
	MREIVHLQAGQCGNQIGAK	Q13885;Q9BVA1;Q13509;P07437;P04350;P68371	82.21	83.83	C12(Carbamidomethyl)
	IMNTFSVVPSPK	Q13509;P04350;P68371;P07437	80.8	80.76
	GHYTEGAELVDAVLDVVR	P04350;Q9BUF5	79.69	93.48
	AVLVDLEPGTMDSVR	P04350;P68371	77.95	82.53
	MREIVHLQAGQCGNQIGAK	P04350;P68371;Q13885;Q9BVA1;Q13509;P07437	76.29	73.4	M1(Oxidation); C12(Carbamidomethyl)
	SGPFGQIFRPDNFVFGQSGAGNNWAK	Q13885;Q9BVA1;P04350;P68371;P07437	75.97	76.86
	INVYYNEATGGNYVPR	P04350	75.52	55.22
	VSDTVVEPYNATLSVHQLVENTDETYCIDNEALYDICFR	Q9BVA1;P04350;P68371;P07437;Q9BUF5	72.15	68.85	C27(Carbamidomethyl); C37(Carbamidomethyl)
	EVDEQMLSVQSK	P04350	71.33	56.5
	TAVCDIPPR	Q13885;Q9BVA1;P04350;P68371;P07437	69.81	76.46	C4(Carbamidomethyl)
	EAESCDCLQGFQLTHSLGGGTGSGMGTLLISK	P04350;P68371;P07437	68.6	68.22	C5(Carbamidomethyl); C7(Carbamidomethyl); M25(Oxidation)
	KLAVNMVPFPR	Q13885;Q9BVA1;Q13509;P04350;P68371;P07437;Q9BUF5	66.57	66.01
	LHFFMPGFAPLTSR	Q13885;Q9BVA1;P04350;P68371;P07437;Q9BUF5	64.56	62.55
	LTTPTYGDLNHLVSATMSGVTTCLR	Q13885;Q9BVA1;P04350;P68371;P07437	64.27	67.53	M17(Oxidation); C23(Carbamidomethyl)
	ALTVPELTQQMFDAK	Q13509;P04350;P68371	63.9	76.12
	LHFFMPGFAPLTSR	Q13885;Q9BVA1;P04350;P68371;P07437;Q9BUF5	59.93	58.39	M5(Oxidation)
	AVLVDLEPGTMDSVR	P04350;P68371	59.31	64.36	M11(Oxidation)
	ALTVPELTQQMFDAK	Q13509;P04350;P68371	57.17	39.59	M11(Oxidation)
	LAVNMVPFPR	Q13885;Q9BVA1;Q13509;P04350;P68371;P07437;Q9BUF5	56.61	51.72
	LAVNMVPFPR	Q13885;Q9BVA1;Q13509;P04350;P68371;P07437;Q9BUF5	53.58	55.36	M5(Oxidation)
	FPGQLNADLR	Q13885;Q9BVA1;Q13509;P04350;P68371;P07437;Q9BUF5	53.16	54.9
	GHYTEGAELVDAVLDVVRK	P04350;Q9BUF5	50.35	31.86
	NSSYFVEWIPNNVK	Q13885;Q9BVA1;Q13509;P04350;P68371;P07437;Q9BUF5	48.8	52.1
	EVDEQMLSVQSK	P04350	48.48	37.22	M6(Oxidation)
	ISEQFTAMFR	Q13885;Q9BVA1;Q13509;P04350;P68371;P07437	47.81	47.71	M8(Oxidation)
	TLKLTTPTYGDLNHLVSATMSGVTTCLRFPGQLNADLR	Q13885;Q9BVA1;P04350;P68371;P07437	47.71		C26(Carbamidomethyl)
	LTTPTYGDLNHLVSATMSGVTTCLRFPGQLNADLRK	Q13885;Q9BVA1;P04350;P68371;P07437	46.34	39.6	C23(Carbamidomethyl)
	YLTVAAVFR	P04350;P68371;P07437	46.13	47.44
	LTTPTYGDLNHLVSATMSGVTTCLRFPGQLNADLR	Q13885;Q9BVA1;P04350;P68371;P07437	45.65	39.23	C23(Carbamidomethyl)
	FPGQLNADLRK	Q13885;Q9BVA1;Q13509;P04350;P68371;P07437;Q9BUF5	44.72	37.72
	RISEQFTAMFR	Q13885;Q9BVA1;Q13509;P04350;P68371;P07437	43.64	37.55
	NMMAACDPR	Q13885;Q9BVA1;Q13509;P04350;P68371;P07437;Q9BUF5	42.56	44.61	M3(Oxidation); C6(Carbamidomethyl)
	HGRYLTVAAVFR	P04350;P68371;P07437	39.63	23.62
	KLAVNMVPFPRLHFFMPGFAPLTSR	Q13885;Q9BVA1;P04350;P68371;P07437;Q9BUF5	39.31	25.03
	NMMAACDPR	Q13885;Q9BVA1;Q13509;P04350;P68371;P07437;Q9BUF5	37.17	10.78	M2(Oxidation); M3(Oxidation); C6(Carbamidomethyl)
	KLAVNMVPFPR	Q13885;Q9BVA1;Q13509;P04350;P68371;P07437;Q9BUF5	36.53	36.72	M6(Oxidation)
	NMMAACDPR	Q13885;Q9BVA1;Q13509;P04350;P68371;P07437;Q9BUF5	35.46	36.93	C6(Carbamidomethyl)
	IREEFPDRIMNTFSVVPSPK	P04350	33.61	35.83	M10(Oxidation)
	TAVCDIPPRGLK	Q13885;Q9BVA1;P04350;P68371;P07437	31.27	26.68	C4(Carbamidomethyl)
	LAVNMVPFPRLHFFMPGFAPLTSR	Q13885;Q9BVA1;P04350;P68371;P07437;Q9BUF5	30.43	35.01
	MAATFIGNSTAIQELFK	P04350	30.05	32.67
	YLTVAAVFRGR	P04350;P68371;P07437	25.31	22.67
	EAESCDCLQGFQLTHSLGGGTGSGMGTLLISK	P68371;P04350;P07437	17.14		C5(Carbamidomethyl); C7(Carbamidomethyl); S16(Phospho)	S(4): 11.5; T(14): 20.7; S(16): 4.1; T(21): 39.2; S(23): 20.7; T(27): 2.6; S(31): 1.3
	ALTVPELTQQMFDAKNMMAACDPR	Q13509;P04350;P68371	14.84		C21(Carbamidomethyl)
	MAATFIGNSTAIQELFKRISEQFTAMFR	P04350	14.65	32.8	M1(Oxidation)
	MREIVHLQAGQCGNQIGAKFWEVISDEHGIDPTGTYHGDSDLQLER	P04350;P68371		70.97	C12(Carbamidomethyl)
	HGRYLTVAAVFRGR	P04350;P68371;P07437		15.68
	ISEQFTAMFRR	Q13885;Q9BVA1;Q13509;P04350;P68371;P07437	14.43	13.62
	GHYTEGAELVDAVLDVVRKEAESCDCLQGFQLTHSLGGGTGSGMGTLLISK	P04350	50.09	44.46	C24(Carbamidomethyl); C26(Carbamidomethyl); M44(Oxidation)
	VSDTVVEPYNATLSVHQLVENTDETYCIDNEALYDICFRTLK	Q9BVA1;P04350;P68371;P07437;Q9BUF5	16.96		C27(Carbamidomethyl); C37(Carbamidomethyl)
	SGPFGQIFRPDNFVFGQSGAGNNWAK	Q13885;Q9BVA1;P04350;P68371;P07437	23.22		S1(Phospho)	S(1): 100.0; S(18): 0.0
	AVLVDLEPGTMDSVRSGPFGQIFRPDNFVFGQSGAGNNWAK	P04350;P68371	21.57		M11(Oxidation)
A5YKK6	CCR4-NOT transcription complex subunit 1 OS=Homo sapiens GN=CNOT1 PE=1 SV=2 - [CNOT1_HUMAN]	266.768	25409.4	17691.9	75.63	70.2	149	134	1152	816
	Sequence	Protein Group Accessions	IonScore A2	IonScore B2	Modifications	phosphoRS Site Probabilities
	VQEVIFGLALLNSSSSDLR	A5YKK6	121.27	116.77
	AVEGLLDATSGADADLLLR	A5YKK6	111.9	88.89
	HAEGQLSFIQHSLINPEIFCFADYPCHTVATDILK	A5YKK6	97.04	85	C20(Carbamidomethyl); C26(Carbamidomethyl)
	ASQQEIQHIVNR	A5YKK6	92.57	89.57
	SVAHVTEADLFHTIETLMR	A5YKK6	91.98	101.2
	MQGSITTPGSIALAQAQAQAQVPAK	A5YKK6	91.87	75.96
	KLGTSGLNQPTFQQSK	A5YKK6	91.34	74.42
	INLLNKVLGIVVGVLLQDHDVR	A5YKK6	91.28	81.47
	YPNSHTHYFSCTMLYLFAEANTEAIQEQITR	A5YKK6	89.57	94.28	C11(Carbamidomethyl)
	YNLQLINALVLYVGTQAIAHIHNK	A5YKK6	85.46	78.3
	VLGIVVGVLLQDHDVR	A5YKK6	83.89	82.65
	QAWATDDVAQIYDK	A5YKK6	83.53	101.45
	GNAPEGLPQLMEVVR	A5YKK6	81.04	81.34
	IAMTTCEQIVR	A5YKK6	80.74	93.32	M3(Oxidation); C6(Carbamidomethyl)
	VDMLSEINIAPR	A5YKK6	78.95	76.84
	CPSILGGLAPEKDQPK	A5YKK6	78.88	73.28	C1(Carbamidomethyl)
	APGFVYAWLELISHR	A5YKK6	78.12	87.18
	IYNHPPHPTMSVDEVLEMLQR	A5YKK6	76.64	70.04
	GAFGVGQEQIDAFLK	A5YKK6	74.03	75.46
	DVPPSINTTNIDTLLVATDQTER	A5YKK6	73.15	99.78
	IAFIFNNLSQSNMTQK	A5YKK6	72.66	68.44
	SDGAQAHTWNVEVLIDVLK	A5YKK6	70.48	55.58
	AQAEQQHNPAANPTMIR	A5YKK6	69.74	74.94
	KDFALDSEESR	A5YKK6	69.47	69.18
	AHGGPNFMMHSGISQASEYDDPPGLR	A5YKK6	69.34	58.59
	THSGLTDGIPLQSISAPGSGIWSDGKDK	A5YKK6	69.11	74.1
	NLTAGMAMITCR	A5YKK6	68.91	68.33	C11(Carbamidomethyl)
	ILTNFTGVMPPQFK	A5YKK6	68.67	68.64
	LGTSGLNQPTFQQSK	A5YKK6	68.63
	DEYKYNVEAVELLIR	A5YKK6	67.13	74.52
	GLGMEVFPVDLIYRPWK	A5YKK6	66.93	29.98	M4(Oxidation)
	EIDDEANSYFQR	A5YKK6	66.38	66.86
	IAMTTCEQIVR	A5YKK6	66.15	62.28	C6(Carbamidomethyl)
	NHLVNMQQYDLHLAQSMENGLNYMAVAFAMQLVK	A5YKK6	66.08	70.48
	SLLEVVVLSR	A5YKK6	65.94	62.2
	CLFSHVDFSGDGK	A5YKK6	65.62	58.36	C1(Carbamidomethyl)
	MQGSITTPGSIALAQAQAQAQVPAK	A5YKK6	65.58	70.04	M1(Oxidation)
	VDMLSEINIAPR	A5YKK6	65.32	24.04	M3(Oxidation)
	CPVVLAPLLYPEK	A5YKK6	64.86	65.11	C1(Carbamidomethyl)
	EMMDQAAAQLAQDNCELACCFIQK	A5YKK6	64.43	29.44	C15(Carbamidomethyl); C19(Carbamidomethyl); C20(Carbamidomethyl)
	CPVVLAPLLYPEKR	A5YKK6	64.39	55.79	C1(Carbamidomethyl)
	AQAEQQHNPAANPTMIR	A5YKK6	64.32	41.33	M15(Oxidation)
	TMMESSLADFMQEVGYGFCASIEECR	A5YKK6	64.24	86.24	C19(Carbamidomethyl); C25(Carbamidomethyl)
	GLVTYMALGLALR	A5YKK6	62.85	49.9
	GNAPEGLPQLMEVVR	A5YKK6	61.7	34.56	M11(Oxidation)
	ILPDSGGVAK	A5YKK6	61.62	46.74
	AFSAFVGQMHQQGILK	A5YKK6	61.32	63.58
	SLDLIESLLR	A5YKK6	61.1	61.71
	LFQSVAQCCMGQK	A5YKK6	60.86	48.37	C8(Carbamidomethyl); C9(Carbamidomethyl); M10(Oxidation)
	GSTPSMSTITHSAHMDIFQNLAVDLDTEGR	A5YKK6	60.38	47.45
	LIVNRPHPWGLLITFIELIKNPAFK	A5YKK6	59.73	48.72
	LAEVGQYEQVK	A5YKK6	59.68	68.75
	SPVTFLSDLR	A5YKK6	59.65	58.95
	GLGMEVFPVDLIYRPWK	A5YKK6	59.27	64.74
	SVVFRPPNPWTMAIMNVLAELHQEHDLK	A5YKK6	58.24	46.19
	SNLQVSNEPGNR	A5YKK6	58.22	57.72
	LKDYPQYCQHLASISHFMQFPHHLQEYIEYGQQSR	A5YKK6	57.39	34.96	C8(Carbamidomethyl)
	YCDPVVLTYQAER	A5YKK6	57.32	60.8	C2(Carbamidomethyl)
	THSGLTDGIPLQSISAPGSGIWSDGK	A5YKK6	55.81	51.54
	NLGHWLGMITLAK	A5YKK6	55.8	46.4
	NSFASALR	A5YKK6	55.42	52.14
	EMMDQAAAQLAQDNCELACCFIQK	A5YKK6	55.38		M3(Oxidation); C15(Carbamidomethyl); C19(Carbamidomethyl); C20(Carbamidomethyl)
	HCPDMLVLALLQINTSWHTLR	A5YKK6	55.33	44.03	C2(Carbamidomethyl)
	LATEFELR	A5YKK6	53.36	53.31
	YNVEAVELLIR	A5YKK6	53.34	55.59
	AHGGPNFMMHSGISQASEYDDPPGLR	A5YKK6	53.27		M8(Oxidation); M9(Oxidation)
	SLKPAPHLFAQLSK	A5YKK6	53.23	41.13
	MYYFGIAALDR	A5YKK6	53.19	46.25
	SVAHVTEADLFHTIETLMR	A5YKK6	53.03		M18(Oxidation)
	YLFLNAIANQLR	A5YKK6	52.97	52.79
	DFHQTQFLIQECALLITKPNFISTLSYAIDNPLHYQK	A5YKK6	52.91	47.34	C12(Carbamidomethyl)
	NLDEQLSAPK	A5YKK6	52.7	52.55
	NKPILHTDLDVK	A5YKK6	52.67	40.78
	NVPGFLPTNDLSQPTGFLAQPMK	A5YKK6	52.47	41.71
	AVQELVHPVVDR	A5YKK6	52.35	67.59
	MYYFGIAALDR	A5YKK6	52.09		M1(Oxidation)
	VSIEPNFHSLYSNFLDTLK	A5YKK6	51.93	46.17
	HELISTLMPIFLGNHPNSAIILHYAWHGQGQSPSIR	A5YKK6	51.64
	TVTVTRPTGVSFK	A5YKK6	51.07	44.88
	CITELEQHLHAIPPTLAMNPQAQALR	A5YKK6	50.63	54.6	C1(Carbamidomethyl)
	ILTNFTGVMPPQFK	A5YKK6	50.32	28.7	M9(Oxidation)
	KDVPPSINTTNIDTLLVATDQTER	A5YKK6	50.2	28.74
	SNYEAMIDR	A5YKK6	49.63	62.74
	CYHNLDAFVR	A5YKK6	49.49	34.59	C1(Carbamidomethyl)
	GQQELLYVVPFVAK	A5YKK6	49.42	34.78
	DKSDGAQAHTWNVEVLIDVLK	A5YKK6	49.24	46.26
	IAFIFNNLSQSNMTQK	A5YKK6	49.05	30.51	M13(Oxidation)
	SNYEAMIDR	A5YKK6	48.99	38.67	M6(Oxidation)
	EVTAAQVAR	A5YKK6	48.87	33.7
	EHGEPFIQACMTFLK	A5YKK6	48.29	48.05	C10(Carbamidomethyl)
	ILDVAQDLK	A5YKK6	47.92	48.97
	LFQSVAQCCMGQK	A5YKK6	47.91	53.96	C8(Carbamidomethyl); C9(Carbamidomethyl)
	NLALDINELKPGNLLK	A5YKK6	47.71	49.36
	IVEPPENIQEK	A5YKK6	47.52	55.1
	VEELKETVKEEFMPWVSQYLVMK	A5YKK6	47.48	23.55
	QSEFQQLPYHR	A5YKK6	46.99	30.28
	AHGGPNFMMHSGISQASEYDDPPGLR	A5YKK6	46.9	51.29	M8(Oxidation)
	RYCDPVVLTYQAER	A5YKK6	46.58	41.38	C3(Carbamidomethyl)
	DFALDSEESR	A5YKK6	46.35	44.44
	TDDLITR	A5YKK6	45.53	45.2
	NLILSAFPR	A5YKK6	45.2	37.23
	VLLVLLHDFPEFLCDYHYGFCDVIPPNCIQLR	A5YKK6	45.15		C14(Carbamidomethyl); C21(Carbamidomethyl); C28(Carbamidomethyl)
	NLGHWLGMITLAK	A5YKK6	45.1		M8(Oxidation)
	QLIMHAMAEWYMR	A5YKK6	45	46.91
	NLTAGMAMITCR	A5YKK6	44.8	18.33	M8(Oxidation); C11(Carbamidomethyl)
	EWVNLYHSAAAGR	A5YKK6	43.91	40.6
	CPSILGGLAPEK	A5YKK6	43.81	45.54	C1(Carbamidomethyl)
	LPDPFTPNLKVDMLSEINIAPR	A5YKK6	43.19	55.4
	KDLDSYLK	A5YKK6	43.18	22.23
	VSIEPNFHSLYSNFLDTLKNPEFNK	A5YKK6	43.01	48.91
	DAIAALGLLQK	A5YKK6	42.61	40.14
	ILLVDER	A5YKK6	41.92	45.68
	QLAVYEEFAR	A5YKK6	41.5	41.43
	SNLQVSNEPGNRYNLQLINALVLYVGTQAIAHIHNK	A5YKK6	41.13
	SLLLEAYVK	A5YKK6	40.99	36.98
	EVFNCMLR	A5YKK6	40.81	20.03	C5(Carbamidomethyl)
	EPLLMSISTNLK	A5YKK6	40.64	33.18
	LPDPFTPNLK	A5YKK6	40.55	32.06
	NLTAGMAMITCR	A5YKK6	39.25		M6(Oxidation); M8(Oxidation); C11(Carbamidomethyl)
	MVLNETYR	A5YKK6	37.97	38.31
	AAANFSDR	A5YKK6	37.53
	NIIVQFGVR	A5YKK6	37.24	34.57
	LCTEMCVEISYR	A5YKK6	37.13	44.4	C2(Carbamidomethyl); C6(Carbamidomethyl)
	NHLVNMQQYDLHLAQSMENGLNYMAVAFAMQLVK	A5YKK6	36.46	11.1	M6(Oxidation)
	ELNPSLNFK	A5YKK6	36.18	28.07
	EREVFNCMLR	A5YKK6	36.1	30.4	C7(Carbamidomethyl)
	MKPSDLSQVWPEANQHFSK	A5YKK6	35.86	36.77
	LCTEMCVEISYR	A5YKK6	34.15		C2(Carbamidomethyl); M5(Oxidation); C6(Carbamidomethyl)
	QPPPGVMPK	A5YKK6	33.61	27.6
	GLHNVVYGIQR	A5YKK6	33.17	29.28
	QLFSFPIK	A5YKK6	32.96	28.08
	NVELTKPMQILYK	A5YKK6	32.95
	VEELKETVKEEFMPWVSQYLVMK	A5YKK6	30.35		M22(Oxidation)
	YLAPFLR	A5YKK6	28.46	16.57
	ETVKEEFMPWVSQYLVMK	A5YKK6	28.34	26.1
	IYNHPPHPTMSVDEVLEMLQR	A5YKK6	25.81		M10(Oxidation)
	EVFNCMLR	A5YKK6	25.78	12.43	C5(Carbamidomethyl); M6(Oxidation)
	FEIEVLCK	A5YKK6	25.15	20.85	C7(Carbamidomethyl)
	ETVKEEFMPWVSQYLVMK	A5YKK6	24.45		M17(Oxidation)
	LIVNRPHPWGLLITFIELIK	A5YKK6	24.05	22.51
	FFPQYPDKELHITACLFGGIIEK	A5YKK6	23.82	32.08	C15(Carbamidomethyl)
	CLIECRDEYK	A5YKK6	19.9		C1(Carbamidomethyl); C5(Carbamidomethyl)
	APPEDDNREIATWK	A5YKK6	19.78	18.74
	EEFMPWVSQYLVMK	A5YKK6	18.07
	NVPGFLPTNDLSQPTGFLAQPMK	A5YKK6	16.48	14.45	M22(Oxidation)
	AGPEMDKR	A5YKK6	34.48	32.9
	YVLEALR	A5YKK6	31.29	28.18
	GFAAQFIK	A5YKK6	30.81	19.82
	EKAEYLLR	A5YKK6	29.37	19.85
	LATEFELRK	A5YKK6	27.62
	DLDSYLK	A5YKK6	25.11	24.74
	NLFEEYR	A5YKK6	24.78	24.82
	VLESSIR	A5YKK6	23.51	25.5
	YRECHLLVLK	A5YKK6	18.75	17.9	C4(Carbamidomethyl)
	MKPSDLSQVWPEANQHFSK	A5YKK6	10.64		M1(Oxidation)
	RVSIEPNFHSLYSNFLDTLKNPEFNK	A5YKK6	31.38
	CLIECR	A5YKK6	23.14	24.84	C1(Carbamidomethyl); C5(Carbamidomethyl)
	QAQQVMEGTGAS	A5YKK6	43.88	28.26
	EYLKLDK	A5YKK6	13.06
	ARQPPPGVMPK	A5YKK6	16.01
	QKLPDLLR	A5YKK6	11.83
	LKVGGVDPK	A5YKK6	16.96
	TVTVTRPTGVSFKK	A5YKK6		13.97	T1(Phospho)	T(1): 93.9; T(3): 5.9; T(5): 0.2; T(8): 0.0; S(11): 0.0
	VLGMMARTHSGLTDGIPLQSISAPGSGIWSDGK	A5YKK6	10.23	19.13	M4(Oxidation); M5(Oxidation); T8(Phospho); S10(Phospho); S30(Phospho)	T(8): 80.9; S(10): 76.5; T(13): 23.0; S(20): 12.6; S(22): 12.9; S(26): 13.0; S(30): 80.9
	FFRLCTEMCVEISYRAQAEQQHNPAANPTMIR	A5YKK6		12.64	C5(Carbamidomethyl); T6(Phospho); M8(Oxidation); C9(Carbamidomethyl); M30(Oxidation)	T(6): 91.3; S(13): 5.0; T(29): 3.7
	EWVNLYHSAAAGRDSTKAFSAFVGQMHQQGILK	A5YKK6		19.91	T16(Phospho)	S(8): 0.9; S(15): 8.1; T(16): 82.8; S(20): 8.1
	LPDPFTPNLKVDMLSEINIAPRILTNFTGVMPPQFK	A5YKK6	12.95		T6(Phospho); M13(Oxidation); M31(Oxidation)	T(6): 79.6; S(15): 6.8; T(25): 6.8; T(28): 6.8
	EVTAAQVARVLGMMARTHSGLTDGIPLQSISAPGSGIWSDGK	A5YKK6		25.78	M13(Oxidation); M14(Oxidation); S29(Phospho); S31(Phospho); S35(Phospho)	T(3): 23.6; T(17): 26.1; S(19): 27.0; T(22): 27.0; S(29): 38.5; S(31): 47.4; S(35): 53.1; S(39): 57.3
	EEFMPWVSQYLVMKRVSIEPNFHSLYSNFLDTLK	A5YKK6	11.92	14.16	M4(Oxidation); S17(Phospho); S24(Phospho)	S(8): 95.2; S(17): 84.8; S(24): 12.1; S(27): 6.6; T(32): 1.3
	EVTAAQVARVLGMMARTHSGLTDGIPLQSISAPGSGIWSDGK	A5YKK6	14.08		T3(Phospho); M14(Oxidation); T17(Phospho); S39(Phospho)	T(3): 85.9; T(17): 36.2; S(19): 49.8; T(22): 19.4; S(29): 22.6; S(31): 13.1; S(35): 15.5; S(39): 57.5
	DILMDRILPDSGGVAKTMMESSLADFMQEVGYGFCASIEECR	A5YKK6	14.35		S11(Phospho); M27(Oxidation); C35(Carbamidomethyl); C41(Carbamidomethyl)	S(11): 73.0; T(17): 7.2; S(21): 7.2; S(22): 12.1; S(37): 0.5
	RDILMDRILPDSGGVAK	A5YKK6	16.2	17.19	S12(Phospho)	S(12): 100.0
	EPLLMSISTNLKNSFASALR	A5YKK6		10.83	M5(Oxidation); S6(Phospho); S8(Phospho); T9(Phospho); S14(Phospho); S17(Phospho)	S(6): 100.0; S(8): 100.0; T(9): 100.0; S(14): 100.0; S(17): 100.0
	VLGMMARTHSGLTDGIPLQSISAPGSGIWSDGKDK	A5YKK6		13.22	M5(Oxidation); T8(Phospho); S30(Phospho)	T(8): 38.2; S(10): 38.2; T(13): 22.5; S(20): 7.8; S(22): 8.0; S(26): 54.2; S(30): 31.1
	NSRDAIAALGLLQKAVEGLLDATSGADADLLLR	A5YKK6	12.86		S2(Phospho); T23(Phospho); S24(Phospho)	S(2): 100.0; T(23): 100.0; S(24): 100.0
	CPSILGGLAPEKDQPKSAQLPPETLATMLACLQACAGSVSQELSETILTMVANCSNVMNK	A5YKK6	10.61		C1(Carbamidomethyl); M28(Oxidation); C31(Carbamidomethyl); C35(Carbamidomethyl); C54(Carbamidomethyl); S55(Phospho)	S(3): 13.0; S(17): 6.7; T(24): 7.2; T(27): 6.7; S(38): 6.7; S(40): 6.4; S(44): 6.7; T(46): 7.2; T(49): 10.7; S(55): 28.6
	CPSILGGLAPEKDQPKSAQLPPETLATMLACLQACAGSVSQELSETILTMVANCSNVMNK	A5YKK6		10.38	C1(Carbamidomethyl); M28(Oxidation); C31(Carbamidomethyl); C35(Carbamidomethyl); S44(Phospho); T46(Phospho); T49(Phospho); C54(Carbamidomethyl); S55(Phospho)	Too many isoforms
	CPSILGGLAPEKDQPKSAQLPPETLATMLACLQACAGSVSQELSETILTMVANCSNVMNK	A5YKK6		10.05	C1(Carbamidomethyl); S17(Phospho); T24(Phospho); T27(Phospho); C31(Carbamidomethyl); C35(Carbamidomethyl); S38(Phospho); C54(Carbamidomethyl)	Too many isoforms
	LKNLDEQLSAPK	A5YKK6	19.05	20.67
	ELHITACLFGGIIEK	A5YKK6	17.63		C7(Carbamidomethyl)
	IAAHHMMRNLTAGMAMITCREPLLMSISTNLK	A5YKK6	11.79		M6(Oxidation); M7(Oxidation); T11(Phospho); T18(Phospho); C19(Carbamidomethyl); T29(Phospho)	T(11): 77.9; T(18): 62.8; S(26): 55.4; S(28): 51.9; T(29): 51.9
	HELISTLMPIFLGNHPNSAIILHYAWHGQGQSPSIR	A5YKK6	11.53		S18(Phospho)	S(5): 1.8; T(6): 2.7; S(18): 92.0; S(32): 1.8; S(34): 1.8
	QCVRQAIERAVQELVHPVVDR	A5YKK6	11.42		C2(Carbamidomethyl)
	TVTVTRPTGVSFKKDVPPSINTTNIDTLLVATDQTER	A5YKK6	10.38		T32(Phospho); T35(Phospho)	T(1): 0.4; T(3): 0.4; T(5): 0.4; T(8): 0.4; S(11): 0.5; S(19): 0.6; T(22): 0.8; T(23): 0.8; T(27): 1.1; T(32): 97.4; T(35): 97.3
	EVTAAQVARVLGMMARTHSGLTDGIPLQSISAPGSGIWSDGK	A5YKK6		12.26	M14(Oxidation); S31(Phospho); S35(Phospho)	T(3): 2.1; T(17): 4.0; S(19): 4.0; T(22): 3.3; S(29): 32.3; S(31): 52.7; S(35): 40.1; S(39): 61.4
	KLGTSGLNQPTFQQSKMKPSDLSQVWPEANQHFSK	A5YKK6		11.11	M17(Oxidation); S20(Phospho)	T(4): 1.7; S(5): 1.7; T(11): 8.1; S(15): 8.1; S(20): 52.3; S(23): 27.1; S(34): 1.1
P68366	Tubulin alpha-4A chain OS=Homo sapiens GN=TUBA4A PE=1 SV=1 - [TBA4A_HUMAN]	49.8924	16996.1	16436.4	79.69	67.41	37	32	655	653
	Sequence	Protein Group Accessions	IonScore A2	IonScore B2	Modifications	phosphoRS Site Probabilities
	FDGALNVDLTEFQTNLVPYPR	Q71U36;Q9BQE3;P68366	104.65	105.47
	AFVHWYVGEGMEEGEFSEAR	Q71U36;Q9BQE3;P68366	93.1	86.3
	AVCMLSNTTAIAEAWAR	Q71U36;P68366	93	103.47	C3(Carbamidomethyl)
	AVCMLSNTTAIAEAWAR	Q71U36;P68366	90.76	86.55	C3(Carbamidomethyl); M4(Oxidation)
	IHFPLATYAPVISAEK	Q71U36;Q9BQE3;P68366	89.65	89.65
	LISQIVSSITASLR	Q9BQE3;P68366	84.89	80.54
	QLFHPEQLITGKEDAANNYAR	Q71U36;Q9BQE3;P68366	82.74	82.93
	AYHEQLSVAEITNACFEPANQMVK	Q71U36;P68366	82.09	73.29	C15(Carbamidomethyl)
	AYHEQLSVAEITNACFEPANQMVK	Q71U36;P68366	75.63	63.46	C15(Carbamidomethyl); M22(Oxidation)
	AFVHWYVGEGMEEGEFSEAR	Q71U36;Q9BQE3;P68366	72.54	71.83	M11(Oxidation)
	EDAANNYAR	Q71U36;Q9BQE3;P68366;A6NHL2	67.58	67.57
	QLFHPEQLITGK	Q71U36;Q9BQE3;P68366	65.75	64.47
	NLDIERPTYTNLNR	Q71U36;Q9BQE3;P68366	64.08	68.62
	LEFSIYPAPQVSTAVVEPYNSILTTHTTLEHSDCAFMVDNEAIYDICR	Q71U36;Q9BQE3;P68366	61.41	43.53	C34(Carbamidomethyl); C47(Carbamidomethyl)
	RAFVHWYVGEGMEEGEFSEAR	Q71U36;Q9BQE3;P68366	61.23	63.37
	AFVHWYVGEGMEEGEFSEAREDMAALEK	Q71U36;Q9BQE3;P68366	60.85	61.29
	SKLEFSIYPAPQVSTAVVEPYNSILTTHTTLEHSDCAFMVDNEAIYDICR	Q71U36;Q9BQE3;P68366	60.45	51.87	C36(Carbamidomethyl); C49(Carbamidomethyl)
	EDMAALEK	Q71U36;Q9BQE3;P68366	56.77	56.73
	YMACCLLYR	Q71U36;Q9BQE3;P68366;A6NHL2	51.83	51.78	C4(Carbamidomethyl); C5(Carbamidomethyl)
	YMACCLLYR	Q71U36;Q9BQE3;P68366;A6NHL2	51.33	47.85	M2(Oxidation); C4(Carbamidomethyl); C5(Carbamidomethyl)
	LDHKFDLMYAK	Q71U36;Q9BQE3;P68366;A6NHL2	50.26	42.78
	VGINYQPPTVVPGGDLAK	Q71U36;Q9BQE3;P68366	48.76	50.69
	SKLEFSIYPAPQVSTAVVEPYNSILTTHTTLEHSDCAFMVDNEAIYDICR	Q71U36;Q9BQE3;P68366	48.35		C36(Carbamidomethyl); M39(Oxidation); C49(Carbamidomethyl)
	SKLEFSIYPAPQVSTAVVEPYNSILTTHTTLEHSDCAFMVDNEAIYDICRR	Q71U36;Q9BQE3;P68366	48.09		C36(Carbamidomethyl); C49(Carbamidomethyl)
	SIQFVDWCPTGFKVGINYQPPTVVPGGDLAK	P68366	48.06	39.94	C8(Carbamidomethyl)
	AFVHWYVGEGMEEGEFSEAREDMAALEK	Q71U36;Q9BQE3;P68366	47.23	57.74	M11(Oxidation)
	SIQFVDWCPTGFK	P68366	41.5	46.8	C8(Carbamidomethyl)
	NLDIERPTYTNLNRLISQIVSSITASLR	Q9BQE3;P68366	39.91	16.39
	RSIQFVDWCPTGFK	P68366	39.44	33.73	C9(Carbamidomethyl)
	FDLMYAK	Q71U36;Q9BQE3;P68366;A6NHL2	38.9	36.64
	LDHKFDLMYAK	Q71U36;Q9BQE3;P68366;A6NHL2	37.99	37.25	M8(Oxidation)
	FDLMYAK	Q71U36;Q9BQE3;P68366;A6NHL2	36.98	36.21	M4(Oxidation)
	RNLDIERPTYTNLNR	Q71U36;Q9BQE3;P68366	36.67	31.17
	VGINYQPPTVVPGGDLAKVQR	Q71U36;Q9BQE3;P68366	36.02	17.63
	LEFSIYPAPQVSTAVVEPYNSILTTHTTLEHSDCAFMVDNEAIYDICR	Q71U36;Q9BQE3;P68366	31.08	42.11	C34(Carbamidomethyl); M37(Oxidation); C47(Carbamidomethyl)
	SIQFVDWCPTGFKVGINYQPPTVVPGGDLAKVQR	P68366	29.61		C8(Carbamidomethyl)
	RAFVHWYVGEGMEEGEFSEAREDMAALEK	Q71U36;Q9BQE3;P68366	29.21	30.2
	LDHKFDLMYAKR	Q71U36;Q9BQE3;P68366;A6NHL2	27.33		M8(Oxidation)
	LISQIVSSITASLR	Q9BQE3;P68366	26.35		S3(Phospho)	S(3): 100.0; S(7): 0.0; S(8): 0.0; T(10): 0.0; S(12): 0.0
	DVNAAIAAIK	P68366	24.78	10.86
	IHFPLATYAPVISAEKAYHEQLSVAEITNACFEPANQMVK	Q71U36;P68366	17.37	13.78	C31(Carbamidomethyl)
	LDHKFDLMYAKR	Q71U36;Q9BQE3;P68366;A6NHL2		22.83
	LSVDYGKK	Q71U36;Q9BQE3;P68366	38.09	35.32
	EDMAALEK	Q71U36;Q9BQE3;P68366	37.7	34.86	M3(Oxidation)
	AYHEQLSVAEITNACFEPANQMVKCDPR	Q71U36;P68366		25.26	C15(Carbamidomethyl); C25(Carbamidomethyl)
	IRKLSDQCTGLQGFLVFHSFGGGTGSGFTSLLMER	P68366	12.61		S5(Phospho); C8(Carbamidomethyl); T9(Phospho); S19(Phospho); M33(Oxidation)	S(5): 77.8; T(9): 67.5; S(19): 41.7; T(24): 34.6; S(26): 31.0; T(29): 24.9; S(30): 22.4
	LISQIVSSITASLR	Q9BQE3;P68366	10.66	19.34	S7(Phospho); T10(Phospho)	S(3): 0.3; S(7): 6.7; S(8): 21.1; T(10): 73.4; S(12): 98.4
	EDMAALEKDYEEVGIDSYEDEDEGEE	P68366	17.52	13.74	M3(Oxidation)
	TIGGGDDSFTTFFCETGAGKHVPR	P68366	12.96		T1(Phospho); T10(Phospho); C14(Carbamidomethyl)	T(1): 91.4; S(8): 9.5; T(10): 18.6; T(11): 62.5; T(16): 18.1
	IRKLSDQCTGLQGFLVFHSFGGGTGSGFTSLLMER	P68366	18.33		C8(Carbamidomethyl); M33(Oxidation)
	LEFSIYPAPQVSTAVVEPYNSILTTHTTLEHSDCAFMVDNEAIYDICRR	Q71U36;Q9BQE3;P68366	16.68		C34(Carbamidomethyl); M37(Oxidation); C47(Carbamidomethyl)
	LSVDYGKKSK	Q71U36;Q9BQE3;P68366	12.43		S9(Phospho)	S(2): 0.0; S(9): 100.0
P08670	Vimentin OS=Homo sapiens GN=VIM PE=1 SV=4 - [VIME_HUMAN]	53.6191	15512.9	15477	93.35	91.85	64	59	678	631
	Sequence	Protein Group Accessions	IonScore A2	IonScore B2	Modifications	phosphoRS Site Probabilities
	EMEENFAVEAANYQDTIGR	P08670	128.91	120.62	M2(Oxidation)
	KLHEEEIQELQAQIQEQHVQIDVDVSKPDLTAALR	P08670	113.8	117.78
	LHEEEIQELQAQIQEQHVQIDVDVSKPDLTAALR	P08670	106.3	112.56
	EMEENFAVEAANYQDTIGR	P08670	103.28	107.65
	LLQDSVDFSLADAINTEFK	P08670	93.49	95.78
	LLQDSVDFSLADAINTEFKNTR	P08670	87.45	99.05
	LQDEIQNMKEEMAR	P08670	87.45	82.54
	QVQSLTCEVDALKGTNESLER	P08670	84.26	86.19	C7(Carbamidomethyl)
	QDVDNASLAR	P08670	84.08	78.63
	ISLPLPNFSSLNLR	P08670	83.81	83.76
	KVESLQEEIAFLKK	P08670	82.87	81.85
	EEAENTLQSFR	P08670	82.35	82.06
	KVESLQEEIAFLK	P08670	78.08	74.91
	SLYASSPGGVYATR	P08670	78	74
	MALDIEIATYR	P08670	74.86	74.51
	VESLQEEIAFLK	P08670	73.82	64.51
	ETNLDSLPLVDTHSKR	P08670	73.74	73.53
	LGDLYEEEMR	P08670	70.3	66.44
	NLQEAEEWYKSK	P08670	67.47	56.38
	FADLSEAANR	P08670	67.14	62.31
	QVDQLTNDKAR	P08670	64.69
	QVQSLTCEVDALK	P08670	63.81	67.81	C7(Carbamidomethyl)
	ETNLDSLPLVDTHSK	P08670	63.7	77.69
	VELQELNDR	P08670	63.36	58.61
	TNEKVELQELNDR	P08670	63.08	67.81
	QQYESVAAKNLQEAEEWYKSK	P08670	62.72
	TVETRDGQVINETSQHHDDLE	P08670	60.6	58.89
	QVDQLTNDK	P08670	59.63	62.73
	EKLQEEMLQR	P08670	58.1	50.19
	EEAENTLQSFRQDVDNASLAR	P08670	57.47		S9(Phospho)	T(6): 0.0; S(9): 100.0; S(18): 0.0
	VEVERDNLAEDIMR	P08670	57.25	70.22
	ILLAELEQLKGQGK	P08670	56.86	54.44
	LQDEIQNMKEEMAR	P08670	56.41	48.38	M12(Oxidation)
	RQVDQLTNDK	P08670	55.87	52.52
	SLYASSPGGVYATR	P08670	55.26	14.57	S6(Phospho)	S(1): 1.7; S(5): 48.3; S(6): 48.3; T(13): 1.7
	SSVPGVRLLQDSVDFSLADAINTEFKNTR	P08670	54.91
	DGQVINETSQHHDDLE	P08670	51.54	62.83
	ILLAELEQLK	P08670	48.29	48.86
	LGDLYEEEMR	P08670	48.08	47.2	M9(Oxidation)
	LQEEMLQR	P08670	46.51	33.72	M5(Oxidation)
	LQDEIQNMK	P08670	45.58	46.95
	DNLAEDIMR	P08670	44.79	44.89
	MALDIEIATYR	P08670	43.75	54.89	M1(Oxidation)
	MFGGPGTASRPSSSR	P08670	43.53	35.83	M1(Oxidation)
	EYQDLLNVK	Q16352;P08670;P07196;P07197	40.82	40.1
	LQEEMLQREEAENTLQSFR	P08670	40.24	42.65
	QQYESVAAK	P08670	39.79	37.9
	SYVTTSTR	P08670	39.71	42.11
	LQDEIQNMK	P08670	38.97	27.02	M8(Oxidation)
	KLLEGEESR	P08670;P05787	38.87	43.89
	LQEEMLQR	P08670	38.64	40.77
	NLQEAEEWYK	P08670	38.63	39.55
	LLEGEESR	P08670;P05787	37.17	42.51
	MFGGPGTASRPSSSR	P08670	34.57	37.42
	FADLSEAANRNNDALR	P08670	34.43	35.69
	DVRQQYESVAAK	P08670	33.59	40.8
	TLLIKTVETRDGQVINETSQHHDDLE	P08670	33.58	42.29
	VEVERDNLAEDIMR	P08670	33.58	20.64	M13(Oxidation)
	FLEQQNKILLAELEQLKGQGK	P08670	33.36	70.6
	FLEQQNK	P12035;P13647;P02538;P04259;Q8N1N4;P05787;P08670	33.26	33.12
	TYSLGSALRPSTSR	P08670	32.43	33.72
	MALDIEIATYRK	P08670	32.24	41.72
	DNLAEDIMR	P08670	32.24	31.72	M8(Oxidation)
	RMFGGPGTASRPSSSR	P08670	32.09	29.34
	ISLPLPNFSSLNLRETNLDSLPLVDTHSKR	P08670	29.44
	LLEGEESRISLPLPNFSSLNLR	P08670	28.92		S10(Phospho)	S(7): 0.7; S(10): 99.3; S(17): 0.0; S(18): 0.0
	HLREYQDLLNVK	Q16352;P08670;P07197	21.95	23.82
	EKLQEEMLQREEAENTLQSFR	P08670	20.71	24.78
	RQVQSLTCEVDALKGTNESLER	P08670	16.57	44.37	C8(Carbamidomethyl)
	LQEEMLQREEAENTLQSFRQDVDNASLAR	P08670		28.78
	LGDLYEEEMRELRR	P08670		25.25
	LQDEIQNMKEEMAR	P08670	45.44		M8(Oxidation); M12(Oxidation)
	FANYIDK	P08670	32.14	19.56
	GTNESLER	P08670	31.17	31.82
	QVQSLTCEVDALKGTNESLER	P08670	13.84		S4(Phospho); C7(Carbamidomethyl)	S(4): 81.4; T(6): 2.2; T(15): 11.6; S(18): 4.8
	DGQVINETSQHHDDLE	P08670	22.36	10.61	S9(Phospho)	T(8): 0.9; S(9): 99.1
	QESTEYR	P08670	14.09
	SVSSSSYR	P08670	12.85
	SSAVRLRSSVPGVR	P08670		10.28	S8(Phospho); S9(Phospho)	S(1): 6.1; S(2): 6.1; S(8): 94.0; S(9): 93.8
	RMFGGPGTASRPSSSRSYVTTSTR	P08670		10.18	M2(Oxidation); T21(Phospho); S22(Phospho)	T(8): 0.2; S(10): 0.2; S(13): 0.6; S(14): 0.9; S(15): 5.7; S(17): 74.7; T(20): 24.3; T(21): 24.3; S(22): 49.0; T(23): 20.0
	SYVTTSTRTYSLGSALRPSTSR	P08670	11.88		S21(Phospho)	S(1): 0.0; T(4): 0.0; T(5): 0.0; S(6): 0.0; T(7): 0.0; T(9): 0.0; S(11): 0.0; S(14): 0.1; S(19): 1.2; T(20): 93.9; S(21): 4.8
P13645	Keratin, type I cytoskeletal 10 OS=Homo sapiens GN=KRT10 PE=1 SV=6 - [K1C10_HUMAN]	58.7917	11763.3	13529	62.16	61.13	38	36	373	416
	Sequence	Protein Group Accessions	IonScore A2	IonScore B2	Modifications	phosphoRS Site Probabilities
	GSSGGGCFGGSSGGYGGLGGFGGGSFR	P13645	141.64	140.66	C7(Carbamidomethyl)
	SGGGGGGGGCGGGGGVSSLR	P13645	133.56	121.95	C10(Carbamidomethyl)
	YCVQLSQIQAQISALEEQLQQIR	P13645	123.82	116.93	C2(Carbamidomethyl)
	NQILNLTTDNANILLQIDNAR	P13645	123.74	99.34
	GSLGGGFSSGGFSGGSFSR	P13645	117.13	127.52
	TIDDLKNQILNLTTDNANILLQIDNAR	P13645	107.58	114.2
	ADLEMQIESLTEELAYLK	P13645	104.4	81.69	M5(Oxidation)
	QSLEASLAETEGR	P13645	99.96	99.98
	NVQALEIELQSQLALK	P13645	96.86	95.03
	AETECQNTEYQQLLDIK	P13645	94.74	72.57	C5(Carbamidomethyl)
	ADLEMQIESLTEELAYLKK	P13645	91.55	93.39	M5(Oxidation)
	ADLEMQIESLTEELAYLKK	P13645	87.53	103.73
	SLLEGEGSSGGGGR	P13645	84.05	73.71
	VTMQNLNDR	P13645;P02533;P08779	83.12	82.81	M3(Oxidation)
	SKELTTEIDNNIEQISSYK	P13645	72.03	102
	QSVEADINGLR	P13645;P13646;Q2M2I5	71.93	76.97
	NVSTGDVNVEMNAAPGVDLTQLLNNMR	P13645	70.78	114.29
	NVSTGDVNVEMNAAPGVDLTQLLNNMR	P13645	65.81	65.22	M11(Oxidation)
	ADLEMQIESLTEELAYLK	P13645	64.8	72.64
	VTMQNLNDR	P13645;P02533;P08779	63.97	64.48
	LENEIQTYR	P13645	63.75	66.26
	SQYEQLAEQNR	P13645	60.59	65.12
	QSVEADINGLRR	P13645;P13646	59.57	47.6
	SQYEQLAEQNRK	P13645	58.84	71.15
	NVSTGDVNVEMNAAPGVDLTQLLNNMR	P13645	56.91	58.17	M11(Oxidation); M26(Oxidation)
	LKYENEVALR	P13645	55.99	58.54
	VLDELTLTK	P13645	55.17	55.04
	YENEVALR	P13645	55.07	44.83
	ELTTEIDNNIEQISSYK	P13645	52.69	65.31
	NHEEEMKDLR	P13645	52.19	53.26
	LAADDFR	P13645;P13646;P02533;P08779;Q04695;P05783;Q2M2I5	47.76	45.18
	DAEAWFNEK	P13645	42.51	42.73
	SEITELR	P13645	39.75	40.17
	IRLENEIQTYR	P13645	36.7	30.47
	KDAEAWFNEK	P13645	12.52	29.82
	IKEWYEK	P13645	33.79	34.02
	LASYLDK	P13645;P02533;P08779;Q04695;P35527	27.98	27.54
	SEITELRR	P13645	22.05	24.52
	NHEEEMKDLR	P13645	22.18	16.46	M6(Oxidation)
	NVQALEIELQSQLALKQSLEASLAETEGR	P13645	14.62		S11(Phospho); S22(Phospho); T26(Phospho)	S(11): 69.1; S(18): 31.3; S(22): 99.7; T(26): 99.9
	ISSSKGSLGGGFSSGGFSGGSFSRGSSGGGCFGGSSGGYGGLGGFGGGSFR	P13645	13.82	12.32	S7(Phospho); S13(Phospho); S14(Phospho); S18(Phospho); S21(Phospho); S23(Phospho); S26(Phospho); S27(Phospho); C31(Carbamidomethyl); S35(Phospho); S36(Phospho)	Too many NL-allowing PTMs
	SGGGGGGGGCGGGGGVSSLRISSSKGSLGGGFSSGGFSGGSFSR	P13645		16.88	C10(Carbamidomethyl); S27(Phospho); S33(Phospho); S34(Phospho); S38(Phospho); S41(Phospho); S43(Phospho)	Too many isoforms
	NVSTGDVNVEMNAAPGVDLTQLLNNMR	P13645	11.14		M11(Oxidation); T20(Phospho); M26(Oxidation)	S(3): 42.1; T(4): 29.0; T(20): 29.0
	GSLGGGFSSGGFSGGSFSRGSSGGGCFGGSSGGYGGLGGFGGGSFR	P13645		13.09	S2(Phospho); S8(Phospho); S22(Phospho); C26(Carbamidomethyl); S30(Phospho); S31(Phospho); S44(Phospho)	Too many isoforms
	GSLGGGFSSGGFSGGSFSRGSSGGGCFGGSSGGYGGLGGFGGGSFR	P13645		11.05	S2(Phospho); S8(Phospho); S16(Phospho); S18(Phospho); S21(Phospho); S22(Phospho); C26(Carbamidomethyl); S30(Phospho); S31(Phospho); S44(Phospho)	S(2): 81.7; S(8): 81.5; S(9): 81.5; S(13): 81.9; S(16): 82.0; S(18): 82.1; S(21): 82.0; S(22): 82.0; S(30): 82.0; S(31): 82.0; S(44): 81.3
	HYSSSRSGGGGGGGGCGGGGGVSSLRISSSK	P13645	16.77		S3(Phospho); C16(Carbamidomethyl); S29(Phospho); S30(Phospho)	S(3): 1.0; S(4): 1.0; S(5): 1.0; S(7): 0.9; S(23): 79.3; S(24): 34.4; S(28): 60.8; S(29): 60.8; S(30): 60.8
	GSLGGGFSSGGFSGGSFSRGSSGGGCFGGSSGGYGGLGGFGGGSFR	P13645	11.84		S8(Phospho); S9(Phospho); S13(Phospho); S16(Phospho); S18(Phospho); S21(Phospho); S22(Phospho); C26(Carbamidomethyl); S30(Phospho)	S(2): 71.9; S(8): 73.5; S(9): 74.0; S(13): 75.0; S(16): 74.1; S(18): 73.2; S(21): 70.9; S(22): 71.2; S(30): 71.0; S(31): 71.8; S(44): 73.3
	RVLDELTLTK	P13645	17.64		T9(Phospho)	T(7): 0.9; T(9): 99.1
P08107	Heat shock 70 kDa protein 1A/1B OS=Homo sapiens GN=HSPA1A PE=1 SV=5 - [HSP71_HUMAN]	70.009	12701.2	13141.7	84.87	83.93	60	58	529	513
	Sequence	Protein Group Accessions	IonScore A2	IonScore B2	Modifications	phosphoRS Site Probabilities
	ELEQVCNPIISGLYQGAGGPGPGGFGAQGPK	P08107	118.59	105.84	C6(Carbamidomethyl)
	IINEPTAAAIAYGLDR	P08107;P17066	106.6	94.62
	AAAIGIDLGTTYSCVGVFQHGK	P08107	99.67	110.62	C14(Carbamidomethyl)
	ATAGDTHLGGEDFDNR	P08107;P17066	96.18	87.46
	MKEIAEAYLGYPVTNAVITVPAYFNDSQR	P08107	82.83	75.35	M1(Oxidation)
	SINPDEAVAYGAAVQAAILMGDK	P08107	82.82	81.73
	KELEQVCNPIISGLYQGAGGPGPGGFGAQGPK	P08107	78.81	112.55	C7(Carbamidomethyl)
	AQIHDLVLVGGSTR	P08107	75.14	59.5
	TLSSSTQASLEIDSLFEGIDFYTSITR	P08107	75.11	92.15
	CQEVISWLDANTLAEKDEFEHK	P08107	72.93	99.78	C1(Carbamidomethyl)
	MKEIAEAYLGYPVTNAVITVPAYFNDSQR	P08107	72.61	71.04
	RKELEQVCNPIISGLYQGAGGPGPGGFGAQGPK	P08107	71.96	71.97	C8(Carbamidomethyl)
	TTPSYVAFTDTER	P08107;P54652;P17066;P11142	70.93	92.28
	SENVQDLLLLDVAPLSLGLETAGGVMTALIK	P08107	70.49	77.49	M26(Oxidation)
	NQVALNPQNTVFDAK	P08107	70.45	71.51
	EIAEAYLGYPVTNAVITVPAYFNDSQR	P08107	68.2	68.91
	VEIIANDQGNR	P11021;P08107;P54652;P11142;P17066	67.34	62.53
	QTQIFTTYSDNQPGVLIQVYEGER	P08107	66.5	69.76
	NSTIPTKQTQIFTTYSDNQPGVLIQVYEGER	P08107	66.13	83.73
	AFYPEEISSMVLTK	P08107	64.62	54.06	M10(Oxidation)
	ARFEELCSDLFR	P08107;P17066	61.66	61.74	C7(Carbamidomethyl)
	FGDPVVQSDMKHWPFQVINDGDKPK	P08107	58.8	51.82
	KFGDPVVQSDMK	P08107	58.65	47.56	M11(Oxidation)
	FGDPVVQSDMK	P08107	58.19	59.06	M10(Oxidation)
	NALESYAFNMK	P08107	57.76	51.64
	IINEPTAAAIAYGLDRTGKGER	P08107	56.37	62.9
	FGDPVVQSDMK	P08107	55.45	55.65
	SAVEDEGLK	P08107	54.87	54.8
	AFYPEEISSMVLTK	P08107	53.54	51.76
	DAGVIAGLNVLR	P08107	53.25	46.51
	LLQDFFNGR	P08107	50.76	50.49
	FEELCSDLFR	P08107;P17066	49.66	52.74	C5(Carbamidomethyl)
	SINPDEAVAYGAAVQAAILMGDK	P08107	49.5	67.82	M20(Oxidation)
	LSKEEIER	P08107	48.67	48.33
	LIGDAAKNQVALNPQNTVFDAK	P08107	48.38	41.55
	QATKDAGVIAGLNVLR	P08107	46.79
	TTPSYVAFTDTERLIGDAAK	P08107;P54652;P11142	46.45	61.05
	LVNHFVEEFK	P08107	46.24	46.05
	KFGDPVVQSDMK	P08107	45.69	33.22
	LVNHFVEEFKR	P08107	43.31	42.65
	ITITNDKGR	P08107;P54652;P17066;P11142	42.59	36.01
	HWPFQVINDGDKPK	P08107	41.63	55.33
	DNNLLGR	P08107;P17066	41.1	40.68
	YKAEDEVQR	P08107	38.76	38.6
	ITITNDK	P08107;P54652;P17066;P11142	38.65	45.03
	NALESYAFNMK	P08107	37.15	36.03	M10(Oxidation)
	LLQDFFNGRDLNK	P08107	33.7	13.86
	KFGDPVVQSDMKHWPFQVINDGDKPK	P08107	33.39	24.93
	RTLSSSTQASLEIDSLFEGIDFYTSITR	P08107	31.13	27.99
	ATAGDTHLGGEDFDNRLVNHFVEEFKR	P08107	27.04	24.66
	FELSGIPPAPR	P08107;P17066	26.89	21.77
	TTPSYVAFTDTERLIGDAAKNQVALNPQNTVFDAK	P08107	26.72	32.91
	AAAIGIDLGTTYSCVGVFQHGKVEIIANDQGNR	P08107	23.52	27.93	C14(Carbamidomethyl)
	CQEVISWLDANTLAEK	P08107	21.02	32.28	C1(Carbamidomethyl)
	LDKAQIHDLVLVGGSTR	P08107	18.74	25.33
	CQEVISWLDANTLAEKDEFEHKR	P08107	17.44		C1(Carbamidomethyl)
	VSAKNALESYAFNMK	P08107	16.43
	VEIIANDQGNRTTPSYVAFTDTER	P08107;P54652;P11142;P17066	13.97	17.01
	STLEPVEK	P08107;P17066	24.93	27.21
	NVLIFDLGGGTFDVSILTIDDGIFEVK	P08107	19.26	27.19
	LIGDAAKNQVALNPQNTVFDAKR	P08107	12.99
	VQKLLQDFFNGR	P08107	12.07
	ATAGDTHLGGEDFDNRLVNHFVEEFK	P08107		16.55
	ARFEELCSDLFRSTLEPVEK	P08107;P17066	19.19		C7(Carbamidomethyl)
	YKAEDEVQRER	P08107		15.11
	GGSGSGPTIEEVD	P08107	18.62	17.96
	KDISQNKR	P08107	17.22	12.73
	GETKAFYPEEISSMVLTK	P08107	14.49	13.66	T3(Phospho); M14(Oxidation); T17(Phospho)	T(3): 90.6; S(12): 7.3; S(13): 4.5; T(17): 97.6
	AFYPEEISSMVLTKMKEIAEAYLGYPVTNAVITVPAYFNDSQR	P08107		11.71	M10(Oxidation); M15(Oxidation); T33(Phospho); S41(Phospho)	S(8): 11.4; S(9): 12.3; T(13): 13.7; T(28): 11.4; T(33): 70.6; S(41): 80.6
	QTQIFTTYSDNQPGVLIQVYEGERAMTK	P08107		10.33
P52272	Heterogeneous nuclear ribonucleoprotein M OS=Homo sapiens GN=HNRNPM PE=1 SV=3 - [HNRPM_HUMAN]	77.4643	13057.5	13100.4	81.37	82.19	56	58	682	673
	Sequence	Protein Group Accessions	IonScore A2	IonScore B2	Modifications	phosphoRS Site Probabilities
	GNFGGSFAGSFGGAGGHAPGVAR	P52272	145.59	121.61
	MGLAMGGGGGASFDR	P52272	102.28	97.83	M1(Oxidation); M5(Oxidation)
	QGGGGGGGSVPGIER	P52272	98.16	95.93
	MEEESGAPGVPSGNGAPGPK	P52272	97.89	95.29	M1(Oxidation)
	LKEVFSMAGVVVR	P52272	96.19	79.37
	MGGMEGPFGGGMENMGR	P52272	95.69	91.91
	MGLAMGGGGGASFDR	P52272	92.7	89.54
	GIGMGNIGPAGMGMEGIGFGINK	P52272	91.99	88.03
	LGSTVFVANLDYK	P52272	89.01	107.96
	GIGMGNIGPAGMGMEGIGFGINK	P52272	87.97	74.04	M4(Oxidation)
	MGLAMGGGGGASFDR	P52272	86.64	103.9	M1(Oxidation)
	MGPLGLDHMASSIER	P52272	84.63	85.11
	MEEESGAPGVPSGNGAPGPK	P52272	84.28	70.64
	GIGTVTFEQSIEAVQAISMFNGQLLFDRPMHVK	P52272	83.62	78.26
	MGPAMGPALGAGIER	P52272	81.73	65.88	M1(Oxidation); M5(Oxidation)
	MGPLGLDHMASSIER	P52272	81.3	102.77	M1(Oxidation)
	MGPAMGPALGAGIER	P52272	80.67	82.52	M1(Oxidation)
	MGGMEGPFGGGMENMGR	P52272	77.83	89.13	M1(Oxidation)
	MGPLGLDHMASSIER	P52272	76.79	40.23	M1(Oxidation); M9(Oxidation)
	MGAGLGHGMDR	P52272	74.97	78.19
	VGEVTYVELLMDAEGK	P52272	67.88	79.69
	GCGVVKFESPEVAER	P52272	67.7	45.78	C2(Carbamidomethyl)
	MGAGMGFGLER	P52272	65.24	65.09	M1(Oxidation); M5(Oxidation)
	MGGMEGPFGGGMENMGR	P52272	64.55	58.14	M1(Oxidation); M4(Oxidation)
	DKFNECGHVLYADIK	P52272	62.75	49.42	C6(Carbamidomethyl)
	MGGMEGPFGGGMENMGR	P52272	62.39	35.14	M1(Oxidation); M4(Oxidation); M12(Oxidation); M15(Oxidation)
	EKVGEVTYVELLMDAEGK	P52272	60.57	50.25
	VMATTGGMGMGPGGPGMITIPPSILNNPNIPNEIIHALQAGR	P52272	60.28	48.99
	FNECGHVLYADIK	P52272	58.62	27.15	C4(Carbamidomethyl)
	AFITNIPFDVK	P52272	57.29	50.33
	ADILEDKDGK	P52272	57.01	55.63
	MGAGMGFGLER	P52272	56.69	56.78	M5(Oxidation)
	MGPAMGPALGAGIER	P52272	56.12	58.5
	MGANSLER	P52272	56.02	56.08
	GIGTVTFEQSIEAVQAISMFNGQLLFDRPMHVK	P52272	51.09	42.56	M30(Oxidation)
	MGANNLER	P52272	50.63	51.65
	MGGMEGPFGGGMENMGR	P52272	50.46	36.53	M1(Oxidation); M4(Oxidation); M12(Oxidation)
	FGSGMNMGR	P52272	50.19	47.5
	AFITNIPFDVKWQSLKDLVK	P52272	49.57
	GDFFPPERPQQLPHGLGGIGMGLGPGGQPIDANHLNK	P52272	47.95	54.05
	GGNRFEPYANPTKR	P52272	47.63	36.11
	MGANSLER	P52272	47.62	30.75	M1(Oxidation)
	FESPEVAER	P52272	46.4	45.57
	GIGMGNIGPAGMGMEGIGFGINK	P52272	46.37		M4(Oxidation); M12(Oxidation); M14(Oxidation)
	MGAGMGFGLER	P52272	46.3	56.68
	INEILSNALK	P52272	45.73	50.54
	VGEVTYVELLMDAEGK	P52272	44.7	37.81	M11(Oxidation)
	MVPAGMGAGLER	P52272	43.43	47.85
	KACQIFVR	P52272	42.93	53.11	C3(Carbamidomethyl)
	FGSGMNMGR	P52272	40.71	42.51	M5(Oxidation)
	MVPAGMGAGLER	P52272	40.03	42.45	M6(Oxidation)
	GIGMGNIGPAGMGMEGIGFGINK	P52272	39.43	38.24	M4(Oxidation); M14(Oxidation)
	GCAVVEFK	P52272	38.53	38.38	C2(Carbamidomethyl)
	GDFFPPERPQQLPHGLGGIGMGLGPGGQPIDANHLNK	P52272	37.21	17.39	M21(Oxidation)
	MGPVMDR	P52272	35.63	35.5	M5(Oxidation)
	MVPAGMGAGLER	P52272	31.04	28.69	M1(Oxidation); M6(Oxidation)
	VKEDPDGEHAR	P52272	30.17	41.07
	NLPFDFTWK	P52272	30.1	22.51
	ACQIFVR	P52272	29.62	38.66	C2(Carbamidomethyl)
	GGNRFEPYANPTK	P52272	26.69	29.58
	EVFSMAGVVVR	P52272	26.55	50.45
	GNFGGSFAGSFGGAGGHAPGVARK	P52272	26
	FEPYANPTKR	P52272	24.02	20.13
	MGLVMDR	P52272	21.75	34.09
	ADILEDK	P52272	21.52	29.7
	MGAGLGHGMDR	P52272	18.5	48.51	M1(Oxidation)
	VGEVTYVELLMDAEGKSR	P52272		53.4
	MGLAMGGGGGASFDRAIEMER	P52272	34.71
	VGQTIER	P52272	32.35	25.95
	MAAPIDRVGQTIER	P52272	29.37	27.63
	MGPVMDR	P52272	28.71	28.68
	FGSGMNMGR	P52272	23.22		M5(Oxidation); M7(Oxidation)
	MGLVMDR	P52272	21.38		M1(Oxidation); M5(Oxidation)
	MGLVMDR	P52272	18.05	20.01	M1(Oxidation)
	MGLSMER	P52272	22.59	22.19	M5(Oxidation)
	MGQTMER	P52272		13.31
	HSLSGRPLK	P52272		14.23
	MAAPIDRVGQTIERMGSGVER	P52272	10.07
	GIGMGNIGPAGMGMEGIGFGINKMGGMEGPFGGGMENMGR	P52272	11.29		M4(Oxidation); M12(Oxidation); M14(Oxidation); M24(Oxidation); M27(Oxidation); M35(Oxidation)
	LGGAGMER	P52272	18.79		M6(Oxidation)
	MAAGVEAAAEVAATEIKMEEESGAPGVPSGNGAPGPK	P52272		12.38	M1(Oxidation)
	MGPAIERMGLSMERMVPAGMGAGLER	P52272	13.32	10.42	M1(Oxidation); M8(Oxidation); M12(Oxidation)
	MGLERMGANSLERMGLER	P52272		17.5	S10(Phospho)	S(10): 100.0
	MGLSMERMVPAGMGAGLERMGPVMDR	P52272		13.31	S4(Phospho); M20(Oxidation); M24(Oxidation)	S(4): 100.0
	MGANSLERMGPAMGPALGAGIERMGLAMGGGGGASFDR	P52272		17	M1(Oxidation); S5(Phospho); M9(Oxidation)	S(5): 99.8; S(35): 0.2
	VMATTGGMGMGPGGPGMITIPPSILNNPNIPNEIIHALQAGRLGSTVFVANLDYKVGWK	P52272		13.42	M2(Oxidation); M8(Oxidation); M17(Oxidation); T19(Phospho); S23(Phospho); S45(Phospho); T46(Phospho)	T(4): 66.6; T(5): 66.6; T(19): 66.7; S(23): 66.7; S(45): 66.7; T(46): 66.7
	MGPAMGPALGAGIERMGLAMGGGGGASFDRAIEMER	P52272	14.88		M1(Oxidation); M5(Oxidation); M20(Oxidation); S27(Phospho)	S(27): 100.0
	MGANSLERMGPAMGPALGAGIERMGLAMGGGGGASFDR	P52272		16	M1(Oxidation)
	SRGIGTVTFEQSIEAVQAISMFNGQLLFDRPMHVKMDER	P52272	11.45	14.79	T8(Phospho); S12(Phospho); S20(Phospho); M36(Oxidation)	S(1): 61.5; T(6): 61.5; T(8): 60.3; S(12): 60.6; S(20): 56.2
	IGSGVERMGAGMGFGLERMAAPIDR	P52272		16.34	M8(Oxidation); M12(Oxidation); M19(Oxidation)
	MEEESGAPGVPSGNGAPGPKGEGERPAQNEKR	P52272	13.75		M1(Oxidation)
	EKVGEVTYVELLMDAEGKSR	P52272		12.03	M13(Oxidation); S19(Phospho)	T(7): 0.0; S(19): 100.0
	MGLVMDRMGSVER	P52272	15.65	17	M1(Oxidation)
	MGQTMERIGSGVER	P52272	13.08		M1(Oxidation); M5(Oxidation)
	MGSGIERMGPLGLDHMASSIERMGQTMER	P52272	11.24		S3(Phospho); M8(Oxidation); M16(Oxidation); S18(Phospho); M23(Oxidation); M27(Oxidation)	S(3): 96.4; S(18): 57.9; S(19): 29.5; T(26): 16.2
	QGGGGGGGSVPGIERMGPGIDR	P52272		20.15	S9(Phospho)	S(9): 100.0
	GEIIAKQGGGGGGGSVPGIER	P52272		18.51
	QGGGGGGGSVPGIER	P52272		11.4	S9(Phospho)	S(9): 100.0
	SRGIGTVTFEQSIEAVQAISMFNGQLLFDRPMHVKMDER	P52272		10.32	S1(Phospho); T6(Phospho); S20(Phospho); M21(Oxidation); M36(Oxidation)	S(1): 58.2; T(6): 58.2; T(8): 56.3; S(12): 60.1; S(20): 67.2
	VMATTGGMGMGPGGPGMITIPPSILNNPNIPNEIIHALQAGR	P52272		10.13	M2(Oxidation)
P68104	Elongation factor 1-alpha 1 OS=Homo sapiens GN=EEF1A1 PE=1 SV=1 - [EF1A1_HUMAN]	50.1091	10027.5	13070.1	73.38	74.03	29	35	448	576
	Sequence	Protein Group Accessions	IonScore A2	IonScore B2	Modifications	phosphoRS Site Probabilities
	NMITGTSQADCAVLIVAAGVGEFEAGISK	P68104;Q05639	115.66	107.83	C11(Carbamidomethyl)
	NMITGTSQADCAVLIVAAGVGEFEAGISK	P68104;Q05639	112.26	106.33	M2(Oxidation); C11(Carbamidomethyl)
	SGDAAIVDMVPGKPMCVESFSDYPPLGR	P68104	81.11	78.4	C16(Carbamidomethyl)
	TIEKFEKEAAEMGK	P68104;Q05639	78.19	73.86
	SGDAAIVDMVPGKPMCVESFSDYPPLGR	P68104	76.59	78.61	M15(Oxidation); C16(Carbamidomethyl)
	IGGIGTVPVGR	P68104;Q05639	74.65	58.55
	THINIVVIGHVDSGKSTTTGHLIYK	P68104;Q05639	70.84	48.1
	EHALLAYTLGVK	P68104;Q05639	69.24	73.28
	SGDAAIVDMVPGKPMCVESFSDYPPLGR	P68104	68.33	59.08	M9(Oxidation); M15(Oxidation); C16(Carbamidomethyl)
	KDGNASGTTLLEALDCILPPTRPTDKPLR	P68104	68.15	71.44	C16(Carbamidomethyl)
	NDPPMEAAGFTAQVIILNHPGQISAGYAPVLDCHTAHIACK	P68104	67.93	66.62	C33(Carbamidomethyl); C40(Carbamidomethyl)
	DGNASGTTLLEALDCILPPTRPTDKPLR	P68104	64.24	70.07	C15(Carbamidomethyl)
	VETGVLKPGMVVTFAPVNVTTEVK	P68104	64.03	70.06
	NDPPMEAAGFTAQVIILNHPGQISAGYAPVLDCHTAHIACK	P68104	63.07	39.51	M5(Oxidation); C33(Carbamidomethyl); C40(Carbamidomethyl)
	VETGVLKPGMVVTFAPVNVTTEVK	P68104	61.63	75.7	M10(Oxidation)
	THINIVVIGHVDSGK	P68104;Q05639	60.73	69.34
	YYVTIIDAPGHR	P68104	60.01	60.04
	GNVAGDSKNDPPMEAAGFTAQVIILNHPGQISAGYAPVLDCHTAHIACK	P68104	57.4		M13(Oxidation); C41(Carbamidomethyl); C48(Carbamidomethyl)
	MDSTEPPYSQK	P68104	57.05	31.96	M1(Oxidation)
	KDGNASGTTLLEALDCILPPTRPTDKPLRLPLQDVYK	P68104	55.48	62.43	C16(Carbamidomethyl)
	GNVAGDSKNDPPMEAAGFTAQVIILNHPGQISAGYAPVLDCHTAHIACK	P68104	54.92	49.98	C41(Carbamidomethyl); C48(Carbamidomethyl)
	YEEIVKEVSTYIKK	P68104	54.76	40.32
	STTTGHLIYK	P68104;Q05639	53.93	57.68
	IGYNPDTVAFVPISGWNGDNMLEPSANMPWFK	P68104	48.96	41.04	M21(Oxidation)
	TIEKFEKEAAEMGK	P68104;Q05639	45.78	27.18	M12(Oxidation)
	IGGIGTVPVGRVETGVLKPGMVVTFAPVNVTTEVK	P68104	45.6	43.15
	KIGYNPDTVAFVPISGWNGDNMLEPSANMPWFK	P68104	44.03	45.4
	QLIVGVNK	P68104;Q05639	43.81	40.23
	QTVAVGVIK	P68104;Q05639	39.96	59.53
	KIGYNPDTVAFVPISGWNGDNMLEPSANMPWFK	P68104	37.63	45.95	M22(Oxidation)
	IGYNPDTVAFVPISGWNGDNMLEPSANMPWFK	P68104	37.1	43.63
	LPLQDVYK	P68104;Q05639	34.95	34.93
	DGNASGTTLLEALDCILPPTRPTDKPLRLPLQDVYK	P68104	33.11	40.95	C15(Carbamidomethyl)
	MDSTEPPYSQK	P68104	32.65	37.65
	IGYNPDTVAFVPISGWNGDNMLEPSANMPWFK	P68104	24.41	30.49	M21(Oxidation); M28(Oxidation)
	RGNVAGDSKNDPPMEAAGFTAQVIILNHPGQISAGYAPVLDCHTAHIACK	P68104		93.38	C42(Carbamidomethyl); C49(Carbamidomethyl)
	EVSTYIK	P68104	32.21	35.73
	TIEKFEK	P68104;Q05639	19.04	28.36
	EVSTYIKK	P68104	20.17	13.9
	RYEEIVK	P68104	10.35	16.29
	LPLQDVYKIGGIGTVPVGRVETGVLKPGMVVTFAPVNVTTEVK	P68104		12.56	M29(Oxidation); T32(Phospho); T40(Phospho)	T(14): 3.7; T(22): 14.3; T(32): 29.8; T(39): 80.6; T(40): 71.6
	IGGIGTVPVGRVETGVLKPGMVVTFAPVNVTTEVKSVEMHHEALSEALPGDNVGFNVK	P68104	16.95		T6(Phospho); T14(Phospho); T32(Phospho); S36(Phospho); M39(Oxidation); S45(Phospho)	T(6): 71.2; T(14): 71.2; T(24): 71.3; T(31): 71.5; T(32): 71.5; S(36): 71.6; S(45): 71.7
	NMITGTSQADCAVLIVAAGVGEFEAGISKNGQTR	P68104;Q05639		12.15	M2(Oxidation); C11(Carbamidomethyl); T33(Phospho)	T(4): 0.1; T(6): 0.1; S(7): 0.1; S(28): 1.8; T(33): 98.0
	KDGNASGTTLLEALDCILPPTRPTDKPLR	P68104	14.05		T8(Phospho); T9(Phospho); C16(Carbamidomethyl)	S(6): 60.5; T(8): 60.5; T(9): 41.3; T(21): 17.5; T(24): 20.2
	DGNASGTTLLEALDCILPPTRPTDKPLRLPLQDVYK	P68104		11.62	T8(Phospho); C15(Carbamidomethyl); T20(Phospho)	S(5): 38.8; T(7): 38.8; T(8): 42.8; T(20): 45.3; T(23): 34.3
	DMRQTVAVGVIK	P68104;Q05639		12.37
	AAGAGKVTKSAQK	P68104		10.63	S10(Phospho)	T(8): 19.6; S(10): 80.4
	YEEIVKEVSTYIK	P68104		10.39
	SGDAAIVDMVPGKPMCVESFSDYPPLGRFAVR	P68104		10.05	S1(Phospho); C16(Carbamidomethyl); S21(Phospho)	S(1): 99.7; S(19): 66.3; S(21): 34.0
Q13509	Tubulin beta-3 chain OS=Homo sapiens GN=TUBB3 PE=1 SV=2 - [TBB3_HUMAN]	50.4003	14053	12538.7	62.67	68.22	27	27	691	489
	Sequence	Protein Group Accessions	IonScore A2	IonScore B2	Modifications	phosphoRS Site Probabilities
	GHYTEGAELVDSVLDVVR	Q13885;Q9BVA1;Q13509;P68371;P07437	114.09	119.21
	GHYTEGAELVDSVLDVVRK	Q13885;Q9BVA1;Q13509;P68371;P07437	109.21	104.47
	IMNTFSVVPSPK	Q13509;P04350;P68371;P07437	104.43	98.7	M2(Oxidation)
	AILVDLEPGTMDSVR	Q13885;Q9BVA1;Q13509;P07437	101.33	101.49
	EIVHIQAGQCGNQIGAK	P04350;P68371;Q13885;Q9BVA1;Q13509;P07437	98.3	98.38	C10(Carbamidomethyl)
	ISEQFTAMFR	Q13885;Q9BVA1;Q13509;P04350;P68371;P07437	87.57	88.03
	MSSTFIGNSTAIQELFK	Q13509	87.53	78.82
	MREIVHIQAGQCGNQIGAK	Q13885;Q9BVA1;Q13509;P07437;P04350;P68371	82.21	83.83	C12(Carbamidomethyl)
	IMNTFSVVPSPK	Q13509;P04350;P68371;P07437	80.8	80.76
	MREIVHIQAGQCGNQIGAK	P04350;P68371;Q13885;Q9BVA1;Q13509;P07437	76.29	73.4	M1(Oxidation); C12(Carbamidomethyl)
	KLAVNMVPFPR	Q13885;Q9BVA1;Q13509;P04350;P68371;P07437;Q9BUF5	66.57	66.01
	ALTVPELTQQMFDAK	Q13509;P04350;P68371	63.9	76.12
	AILVDLEPGTMDSVR	Q13885;Q9BVA1;Q13509;P07437	60.48	67.97	M11(Oxidation)
	ALTVPELTQQMFDAK	Q13509;P04350;P68371	57.17	39.59	M11(Oxidation)
	LAVNMVPFPR	Q13885;Q9BVA1;Q13509;P04350;P68371;P07437;Q9BUF5	56.61	51.72
	LAVNMVPFPR	Q13885;Q9BVA1;Q13509;P04350;P68371;P07437;Q9BUF5	53.58	55.36	M5(Oxidation)
	FPGQLNADLR	Q13885;Q9BVA1;Q13509;P04350;P68371;P07437;Q9BUF5	53.16	54.9
	EVDEQMLAIQSK	Q13509;Q9BUF5	52.84	63.09
	NSSYFVEWIPNNVK	Q13885;Q9BVA1;Q13509;P04350;P68371;P07437;Q9BUF5	48.8	52.1
	ISEQFTAMFR	Q13885;Q9BVA1;Q13509;P04350;P68371;P07437	47.81	47.71	M8(Oxidation)
	FPGQLNADLRK	Q13885;Q9BVA1;Q13509;P04350;P68371;P07437;Q9BUF5	44.72	37.72
	RISEQFTAMFR	Q13885;Q9BVA1;Q13509;P04350;P68371;P07437	43.64	37.55
	NMMAACDPR	Q13885;Q9BVA1;Q13509;P04350;P68371;P07437;Q9BUF5	42.56	44.61	M3(Oxidation); C6(Carbamidomethyl)
	YLTVATVFR	Q13509;Q9BUF5	38.57	38.82
	NMMAACDPR	Q13885;Q9BVA1;Q13509;P04350;P68371;P07437;Q9BUF5	37.17	10.78	M2(Oxidation); M3(Oxidation); C6(Carbamidomethyl)
	KLAVNMVPFPR	Q13885;Q9BVA1;Q13509;P04350;P68371;P07437;Q9BUF5	36.53	36.72	M6(Oxidation)
	LHFFMPGFAPLTAR	Q13509	36.41
	FWEVISDEHGIDPSGNYVGDSDLQLER	Q13509	35.93	41.09
	NMMAACDPR	Q13885;Q9BVA1;Q13509;P04350;P68371;P07437;Q9BUF5	35.46	36.93	C6(Carbamidomethyl)
	LATPTYGDLNHLVSATMSGVTTSLR	Q13509	30.72	33.27
	SGAFGHLFRPDNFIFGQSGAGNNWAK	Q13509	17.81	38.59
	ALTVPELTQQMFDAKNMMAACDPR	Q13509;P04350;P68371	14.84		C21(Carbamidomethyl)
	EVDEQMLAIQSK	Q13509;Q9BUF5		50.78	M6(Oxidation)
	ISEQFTAMFRR	Q13885;Q9BVA1;Q13509;P04350;P68371;P07437	14.43	13.62
	VAVCDIPPR	Q13509;Q9BUF5		19.5	C4(Carbamidomethyl)
	LATPTYGDLNHLVSATMSGVTTSLRFPGQLNADLR	Q13509	14.02	11.67	T3(Phospho); M17(Oxidation); S23(Phospho)	T(3): 82.6; T(5): 14.5; S(14): 5.5; T(16): 7.3; S(18): 16.0; T(21): 16.0; T(22): 16.0; S(23): 42.2
	ISVYYNEASSHKYVPRAILVDLEPGTMDSVR	Q13509	13.96		S10(Phospho); M27(Oxidation); S29(Phospho)	S(2): 26.0; S(9): 38.6; S(10): 39.4; T(26): 48.0; S(29): 48.0
	LATPTYGDLNHLVSATMSGVTTSLRFPGQLNADLR	Q13509	10.86		T3(Phospho); S23(Phospho)	T(3): 90.1; T(5): 8.6; S(14): 0.9; T(16): 1.3; S(18): 2.4; T(21): 17.2; T(22): 17.2; S(23): 62.4
	MSSTFIGNSTAIQELFKRISEQFTAMFR	Q13509		12.03	M1(Oxidation); S3(Phospho)	S(2): 13.6; S(3): 28.9; T(4): 28.9; S(9): 13.6; T(10): 13.6; S(20): 0.8; T(24): 0.6
	LHFFMPGFAPLTAR	Q13509	22.99	19.4	M5(Oxidation)
	KLAVNMVPFPRLHFFMPGFAPLTAR	Q13509	14.39		M16(Oxidation)
	KECENCDCLQGFQLTHSLGGGTGSGMGTLLISK	Q13509		12.3	C3(Carbamidomethyl); C6(Carbamidomethyl); C8(Carbamidomethyl)
P20700	Lamin-B1 OS=Homo sapiens GN=LMNB1 PE=1 SV=2 - [LMNB1_HUMAN]	66.3676	8810.92	12506	77.82	78.16	53	60	375	551
	Sequence	Protein Group Accessions	IonScore A2	IonScore B2	Modifications	phosphoRS Site Probabilities
	LSSEMNTSTVNSAR	P20700	149.17	126.52	M5(Oxidation)
	LSSEMNTSTVNSAR	P20700	125.65	126.21
	NTSEQDQPMGGWEMIR	P20700	118.79	105.62	M14(Oxidation)
	SLETENSALQLQVTER	P20700	107.69	126.44
	TTIPEEEEEEEEAAGVVVEEELFHQQGTPR	P20700	102.93	81.34
	SLEGDLEDLKDQIAQLEASLAAAK	P20700	90.4	89.34
	NTSEQDQPMGGWEMIR	P20700	86.83	108.41
	ALYETELADAR	P20700	82.64	82.79
	DQMQQQLNDYEQLLDVK	P20700	76.08	90.34
	DQMQQQLNDYEQLLDVK	P20700	76.03	85.18	M3(Oxidation)
	KSMYEEEINETR	P20700	74.5	70.1
	IESLSSQLSNLQK	P20700	73.92	75.47
	AGGPTTPLSPTR	P20700	73.02	76.83
	KSMYEEEINETR	P20700	72.75	61.1	M3(Oxidation)
	CKAEHDQLLLNYAK	P20700	67.21	74.19	C1(Carbamidomethyl)
	IQELEDLLAK	P20700	66.96	70.03
	DAALATALGDKK	P20700	66.93	58.09
	SMYEEEINETR	P20700	66.85	79.8
	CQSLTEDLEFR	P20700	63.61	63.73	C1(Carbamidomethyl)
	LSSEMNTSTVNSAREELMESR	P20700	63.46	55.99
	ESDLNGAQIK	P20700	62.33	82.1
	LYKEELEQTYHAKLENAR	P20700	61.7	50.16
	SLEGDLEDLKDQIAQLEASLAAAKK	P20700	61.64	83.16
	LYKEELEQTYHAK	P20700	60.91	58
	EMAEIRDQMQQQLNDYEQLLDVK	P20700	55.49	65.71
	CQSLTEDLEFRK	P20700	55.34	64.68	C1(Carbamidomethyl)
	SMYEEEINETR	P20700	53.18	60.87	M2(Oxidation)
	LALDMEISAYR	P20700	53.06	65.17
	LLEGEEER	P02545;P20700;Q03252	52.12	51.49
	MRIESLSSQLSNLQKESR	P20700	51.22	42.26
	KSLEGDLEDLKDQIAQLEASLAAAK	P20700	50.68
	DAALATALGDK	P20700	49.86	50.51
	AGQTVTIWAANAGVTASPPTDLIWK	P20700	48.95	53.18
	KESDLNGAQIK	P20700	43.66	66.24
	NTSEQDQPMGGWEMIR	P20700	43.09	40.94	M9(Oxidation); M14(Oxidation)
	MRIESLSSQLSNLQKESR	P20700	40.82		M1(Oxidation)
	LQEKEELR	P20700;Q03252	39.81	44.87
	QLADETLLK	P20700	38.23	38.5
	LSPSPSSR	P20700;Q03252	38.15	48.2
	IGDTSVSYK	P20700	37.72	60.31
	NSQGEEVAQR	P20700	36.33	57.73
	EELMESR	P20700	35.09	57.11
	LREYEAALNSK	P20700	35.09	37.09
	AEHDQLLLNYAK	P20700	33.26	43.63
	LQIELGK	Q03252;P20700	33.13	35.39
	SLETENSALQLQVTEREEVR	P20700	32.65	35
	LQEKEELRELNDR	P20700;Q03252	32.37	32.48
	LALDMEISAYRK	P20700	31.94	29.67
	AGGPTTPLSPTRLSR	P20700	30.08	29.62
	NQNSWGTGEDVK	P20700	28.25	36.93
	LVEVDSGRQIEYEYK	P20700	19.24	16.48
	SMYEEEINETRR	P20700	18.8	30.85
	LAQALHEMREQHDAQVR	P20700	18.16	34.16
	LKNTSEQDQPMGGWEMIR	P20700	17.71	27.28
	KQLADETLLK	P20700		60.9
	STVFKTTIPEEEEEEEEAAGVVVEEELFHQQGTPR	P20700		60.59
	LAQALHEMR	P20700		56.85
	EELEQTYHAK	P20700		38.08
	IQELEDLLAKEK	P20700		29.61
	LAVYIDK	P20700	21.99	22.21
	AKLQIELGK	P20700		31.01
	ALYETELADARR	P20700		25.5
	LKNTSEQDQPMGGWEMIR	P20700	23.4		M11(Oxidation); M16(Oxidation)
	QIEYEYK	P20700	15.62	17.51
	SLETENSALQLQVTEREEVRGR	P20700		14.1
	LKLSPSPSSR	P20700;Q03252	16.13	16.65	S4(Phospho); S6(Phospho)	S(4): 100.0; S(6): 82.1; S(8): 2.9; S(9): 15.0
	EQHDAQVR	P20700		10.54
	MATATPVPPRMGSRAGGPTTPLSPTR	P20700	10.62		M11(Oxidation); S23(Phospho)	T(3): 0.1; T(5): 0.1; S(13): 0.1; T(19): 12.2; T(20): 29.2; S(23): 29.2; T(25): 29.2
	ATATPVPPRMGSR	P20700	19.27		M10(Oxidation); S12(Phospho)	T(2): 0.0; T(4): 0.0; S(12): 100.0
	ELTGLKALYETELADARR	P20700	11.99		T11(Phospho)	T(3): 25.4; T(11): 74.6
	LKLSPSPSSR	P20700;Q03252	11.64
	SLEGDLEDLK	P20700		10.6
	ASSSRSVRTTR	P20700		10.49
P04264	Keratin, type II cytoskeletal 1 OS=Homo sapiens GN=KRT1 PE=1 SV=6 - [K2C1_HUMAN]	65.999	9302.31	10349.3	71.58	75.16	44	46	380	425
	Sequence	Protein Group Accessions	IonScore A2	IonScore B2	Modifications	phosphoRS Site Probabilities
	FSSCGGGGGSFGAGGGFGSR	P04264	156.18	145.9	C4(Carbamidomethyl)
	GGGGGGYGSGGSSYGSGGGSYGSGGGGGGGR	P04264	121.92	160.68
	GSYGSGGSSYGSGGGSYGSGGGGGGHGSYGSGSSSGGYR	P04264	112.18	132
	MSGECAPNVSVSVSTSHTTISGGGSR	P04264	108.99	85.57	M1(Oxidation); C5(Carbamidomethyl)
	MSGECAPNVSVSVSTSHTTISGGGSR	P04264	95.29	110.27	C5(Carbamidomethyl)
	QISNLQQSISDAEQR	P04264	83.27	84.43
	AEAESLYQSK	P04264	80.32	61.68
	FLEQQNQVLQTK	P35908;Q7Z794;P04264	75.57	75.32
	SLDLDSIIAEVK	P04264	75.55	77.27
	SKAEAESLYQSK	P04264	74.86	66.73
	NKLNDLEDALQQAK	P04264	72.1	63.02
	SLDLDSIIAEVKAQYEDIAQK	P04264	71.31	66.54
	LNDLEDALQQAK	P04264	70.84	68.64
	TNAENEFVTIK	P04264	68.34	61.86
	LNDLEDALQQAKEDLAR	P04264	66.05	59.99
	LALDLEIATYR	P04264;P05787	65.96	65.6
	THNLEPYFESFINNLR	P04264	64.97	69.96
	TNAENEFVTIKK	P04264	63.35	71.31
	SLNNQFASFIDK	P04264	60.74	63.55
	KQISNLQQSISDAEQR	P04264	56.77	73.33
	SGGGFSSGSAGIINYQR	P04264	56.64	55.88
	NMQDMVEDYR	P04264	54.36	58.51
	NMQDMVEDYR	P04264	53.85	53.13	M5(Oxidation)
	YEELQITAGR	P04264;P04259	53.76	55.01
	NMQDMVEDYR	P04264	53.43	49.88	M2(Oxidation); M5(Oxidation)
	TLLEGEESR	P04264	51.62	54.69
	NKYEDEINKR	P04264;P13647;P02538;P04259;P05787	51.49	50.74
	LRSEIDNVKK	P04264	50.5	50.6
	IEISELNR	P35908;P04264	48.89	48.83
	SKAEAESLYQSKYEELQITAGR	P04264	48.19	48.35
	SISISVAR	P04264	46.79	45.47
	SLVNLGGSK	P04264	46.28	40.83
	AQYEDIAQK	P04264	42.83	42.65
	DYQELMNTK	P04264	40.64	40.71
	QISNLQQSISDAEQRGENALK	P04264	34.32	36.24
	SLNNQFASFIDKVR	P04264	31.79	36.38
	THNLEPYFESFINNLRR	P04264	31.62
	DYQELMNTK	P04264	27.76	23.18	M6(Oxidation)
	DVDGAYMTK	P04264	27.14	33.26
	DVDGAYMTK	P04264	19.55	23.39	M7(Oxidation)
	LDNLQQEIDFLTALYQAELSQMQTQISETNVILSMDNNR	P04264	12.26	49.22	M22(Oxidation); M35(Oxidation)
	WELLQQVDTSTR	P04264		26.75
	LRSEIDNVK	P04264	28.62	30.69
	SEIDNVKK	P04264		20.69
	LLRDYQELMNTK	P04264		12.83
	GSYGSGGSSYGSGGGSYGSGGGGGGHGSYGSGSSSGGYR	P04264	16.45		S12(Phospho); S16(Phospho); S19(Phospho); S28(Phospho)	Too many isoforms
	MSGECAPNVSVSVSTSHTTISGGGSRGGGGGGYGSGGSSYGSGGGSYGSGGGGGGGR	P04264		10.19	M1(Oxidation); S2(Phospho); C5(Carbamidomethyl); S10(Phospho); S12(Phospho); S14(Phospho); T15(Phospho); S16(Phospho); T18(Phospho); S49(Phospho)	Too many isoforms
	GGSGGGGGGSSGGRGSGGGSSGGSIGGRGSSSGGVK	P04264	22.65	20.75	S3(Phospho); S10(Phospho); S11(Phospho); S20(Phospho); S21(Phospho); S24(Phospho); S30(Phospho); S31(Phospho); S32(Phospho)	S(3): 97.6; S(10): 96.5; S(11): 95.6; S(16): 91.8; S(20): 80.9; S(21): 68.2; S(24): 80.9; S(30): 95.6; S(31): 96.5; S(32): 96.5
	MSGECAPNVSVSVSTSHTTISGGGSR	P04264		16.25	M1(Oxidation); S2(Phospho); C5(Carbamidomethyl); S10(Phospho); S12(Phospho); S14(Phospho); T15(Phospho); S21(Phospho); S25(Phospho)	S(2): 93.5; S(10): 62.9; S(12): 48.2; S(14): 70.9; T(15): 70.9; S(16): 72.7; T(18): 60.6; T(19): 66.8; S(21): 70.1; S(25): 83.4
	GGSGGGGGGSSGGRGSGGGSSGGSIGGRGSSSGGVK	P04264		13.7	S3(Phospho)	S(3): 73.2; S(10): 10.8; S(11): 6.3; S(16): 2.6; S(20): 1.3; S(21): 1.3; S(24): 1.8; S(30): 1.0; S(31): 1.0; S(32): 0.8
	GSSSGGVKSSGGSSSVK	P04264		10.58	S4(Phospho)	S(2): 21.3; S(3): 21.3; S(4): 53.9; S(9): 0.8; S(10): 0.6; S(13): 0.8; S(14): 0.6; S(15): 0.6
	GSYGSGGSSYGSGGGSYGSGGGGGGHGSYGSGSSSGGYRGGSGGGGGGSSGGR	P04264	18.54	24.86	S2(Phospho); S16(Phospho); S19(Phospho); S28(Phospho); S31(Phospho); S33(Phospho); S34(Phospho); S35(Phospho); S42(Phospho); S49(Phospho); S50(Phospho)	Too many NL-allowing PTMs
	SGGGGGRFSSCGGGGGSFGAGGGFGSRSLVNLGGSK	P04264	11.94		C11(Carbamidomethyl); S26(Phospho); S28(Phospho); S35(Phospho)	S(1): 21.9; S(9): 31.6; S(10): 35.9; S(17): 33.8; S(26): 50.7; S(28): 60.3; S(35): 65.8
	MSGECAPNVSVSVSTSHTTISGGGSRGGGGGGYGSGGSSYGSGGGSYGSGGGGGGGR	P04264	14.25		M1(Oxidation); S2(Phospho); C5(Carbamidomethyl); S10(Phospho); S12(Phospho); S14(Phospho); T15(Phospho); S16(Phospho); T18(Phospho)	Too many isoforms
	TLLEGEESRMSGECAPNVSVSVSTSHTTISGGGSRGGGGGGYGSGGSSYGSGGGSYGSGGGGGGGR	P04264		11.42	T1(Phospho); S8(Phospho); M10(Oxidation); C14(Carbamidomethyl); T28(Phospho); S30(Phospho); S34(Phospho); S44(Phospho); S47(Phospho); S48(Phospho); S51(Phospho); S55(Phospho); S58(Phospho)	Too many NL-allowing PTMs
	FVSTTYSGVTR	P04264	11.92	15.81	S3(Phospho)	S(3): 16.0; T(4): 16.0; T(5): 63.3; S(7): 4.5; T(10): 0.2
	GGGGGGYGSGGSSYGSGGGSYGSGGGGGGGRGSYGSGGSSYGSGGGSYGSGGGGGGHGSYGSGSSSGGYRGGSGGGGGGSSGGR	P04264	15.18		S33(Phospho); S36(Phospho); S39(Phospho); S40(Phospho); S43(Phospho); S47(Phospho)	Too many isoforms
	EQIKSLNNQFASFIDK	P04264	12.06		S5(Phospho)	S(5): 80.5; S(12): 19.5
	GSYGSGGSSYGSGGGSYGSGGGGGGHGSYGSGSSSGGYRGGSGGGGGGSSGGR	P04264	11.26		S2(Phospho); S19(Phospho); S28(Phospho); S31(Phospho); S33(Phospho); S34(Phospho); S35(Phospho); S42(Phospho); S49(Phospho); S50(Phospho)	Too many isoforms
	LRSEIDNVK	P04264		13.24	S3(Phospho)	S(3): 100.0
	MSGECAPNVSVSVSTSHTTISGGGSRGGGGGGYGSGGSSYGSGGGSYGSGGGGGGGR	P04264		10.75	M1(Oxidation); C5(Carbamidomethyl); S12(Phospho); S14(Phospho); T15(Phospho); S16(Phospho); T18(Phospho); T19(Phospho); S21(Phospho); S25(Phospho); S35(Phospho); S38(Phospho)	Too many NL-allowing PTMs
	RVDQLKSDQSR	P04264		10.62	S10(Phospho)	S(7): 0.0; S(10): 100.0
	MSGECAPNVSVSVSTSHTTISGGGSRGGGGGGYGSGGSSYGSGGGSYGSGGGGGGGR	P04264		10.42	C5(Carbamidomethyl); T18(Phospho); T19(Phospho); S21(Phospho); S25(Phospho); S35(Phospho); S38(Phospho); S39(Phospho); S42(Phospho); S46(Phospho); S49(Phospho)	Too many NL-allowing PTMs
Q9BUJ2	Heterogeneous nuclear ribonucleoprotein U-like protein 1 OS=Homo sapiens GN=HNRNPUL1 PE=1 SV=2 - [HNRL1_HUMAN]	95.6793	7405.14	10260.3	54.56	56.07	38	45	383	554
	Sequence	Protein Group Accessions	IonScore A2	IonScore B2	Modifications	phosphoRS Site Probabilities
	FENYGDKFAENDVIGCFADFECGNDVELSFTK	Q9BUJ2	92.13	71.22	C16(Carbamidomethyl); C22(Carbamidomethyl)
	SSGYPLTIEGFAYLWSGAR	Q9BUJ2	90.8	78.65
	NYILDQTNVYGSAQR	Q9BUJ2	89.84	89.23
	WDVLIQQATQCLNR	Q9BUJ2	88.93	89.24	C11(Carbamidomethyl)
	AIVICPTDEDLKDR	Q9BUJ2	86.35	86.79	C5(Carbamidomethyl)
	QGAPTSFLPPEASQLKPDR	Q9BUJ2	82.7	92.57
	RGRSPQPPAEEDEDDFDDTLVAIDTYNCDLHFK	Q9BUJ2	81.67	80.28	S4(Phospho); C28(Carbamidomethyl)	S(4): 100.0; T(19): 0.0; T(25): 0.0
	QNQFYDTQVIKQENESGYER	Q9BUJ2	77.32	78.24
	SPQPPAEEDEDDFDDTLVAIDTYNCDLHFK	Q9BUJ2	76.26	81.22	C25(Carbamidomethyl)
	KAIVICPTDEDLKDR	Q9BUJ2	75.56	83.78	C6(Carbamidomethyl)
	SKAECEILMMVGLPAAGK	Q9BUJ2	67.79	86.94	C5(Carbamidomethyl)
	IGWSLDSCSTQLGEEPFSYGYGGTGK	Q9BUJ2	67.24	80.74	C8(Carbamidomethyl)
	RTDEEGKDVPDHAVLEMK	Q9BUJ2	65.34	43.23	M17(Oxidation)
	IGWSLDSCSTQLGEEPFSYGYGGTGKK	Q9BUJ2	65.22	67.04	C8(Carbamidomethyl)
	APQQQPPPQQPPPPQPPPQQPPPPPSYSPAR	Q9BUJ2	61.32	60.46
	YNILGTNAIMDK	Q9BUJ2	59.57	59.61
	AEPYCSVLPGFTFIQHLPLSER	Q9BUJ2	59.18	66.92	C5(Carbamidomethyl)
	TDEEGKDVPDHAVLEMK	Q9BUJ2	58.5	75.39
	QENESGYER	Q9BUJ2	58.38	55.94
	QNQFYDTQVIK	Q9BUJ2	56.61	59.98
	NCAVEFNFGQR	Q9BUJ2	55.52	52.43	C2(Carbamidomethyl)
	HLPSTEPDPHVVR	Q9BUJ2	55.5	59.81
	EALGGQALYPHVLVK	Q9BUJ2	55.16	46.57
	RTDEEGKDVPDHAVLEMK	Q9BUJ2	54.67	52.63
	TDEEGKDVPDHAVLEMK	Q9BUJ2	53.28	44.43	M16(Oxidation)
	RPLEMEQQQAYRPEMK	Q9BUJ2	53.13	46.1	M5(Oxidation); M15(Oxidation)
	RPLEMEQQQAYRPEMK	Q9BUJ2	51.73	55.31	M15(Oxidation)
	ANFTLPDVGDFLDEVLFIELQREEADK	Q9BUJ2	51.17	56.3
	ANFTLPDVGDFLDEVLFIELQREEADKLVR	Q9BUJ2	51.04	41.2
	LQAALEAEEPDDER	Q9BUJ2	49.42	66
	INEEISVK	Q9BUJ2	49.25	46.3
	RPLEMEQQQAYRPEMK	Q9BUJ2	46.81	45.01
	APQQQPPPQQPPPPQPPPQQPPPPPSYSPAR	Q9BUJ2	45.76	59.59	S28(Phospho)	S(26): 13.9; S(28): 86.1
	NPPGASTYNK	Q9BUJ2	44.23	46.23
	RNYILDQTNVYGSAQR	Q9BUJ2	42.21	20.08
	FAENDVIGCFADFECGNDVELSFTK	Q9BUJ2	37.12	72.51	C9(Carbamidomethyl); C15(Carbamidomethyl)
	GRSPQPPAEEDEDDFDDTLVAIDTYNCDLHFK	Q9BUJ2	35.88	48.25	S3(Phospho); C27(Carbamidomethyl)	S(3): 100.0; T(18): 0.0; T(24): 0.0
	YNILGTNAIMDK	Q9BUJ2	34.36		M10(Oxidation)
	MRPFEGFQR	Q9BUJ2	27.98	28.55
	SKAECEILMMVGLPAAGK	Q9BUJ2	27.2	12.42	C5(Carbamidomethyl); M10(Oxidation)
	MRPFEGFQR	Q9BUJ2	24.62	22.49	M1(Oxidation)
	KRPYEENR	Q9BUJ2	20.35	21.63
	KYNILGTNAIMDK	Q9BUJ2		70.68
	AECEILMMVGLPAAGK	Q9BUJ2		58.24	C3(Carbamidomethyl)
	AIVICPTDEDLK	Q9BUJ2		40.75	C5(Carbamidomethyl)
	VNELREELQR	Q9BUJ2	33.73	49.25
	WMGIAFR	Q9BUJ2	33.66	35.51
	WMGIAFR	Q9BUJ2	28.39	30.59	M2(Oxidation)
	LKVNELR	Q9BUJ2		27.64
	SPQPPAEEDEDDFDDTLVAIDTYNCDLHFK	Q9BUJ2		17.75	S1(Phospho); C25(Carbamidomethyl)	S(1): 100.0; T(16): 0.0; T(22): 0.0
	KYNILGTNAIMDK	Q9BUJ2		16.6	M11(Oxidation)
	FENYGDK	Q9BUJ2		20.74
	VCFEMK	Q9BUJ2;Q00839	16.35	18.87	C2(Carbamidomethyl)
	GYFEHR	Q9BUJ2		18.65
	VCFEMK	Q9BUJ2;Q00839	11.85	14.5	C2(Carbamidomethyl); M5(Oxidation)
	GYFEHREDR	Q9BUJ2		14.72
	AECEILMMVGLPAAGKTTWAIKHAASNPSK	Q9BUJ2	10.95		C3(Carbamidomethyl); M8(Oxidation); S26(Phospho)	T(17): 4.4; T(18): 6.7; S(26): 57.8; S(29): 31.1
	QYNEEGRKAGPPPEK	Q9BUJ2		15.03
P07910	Heterogeneous nuclear ribonucleoproteins C1/C2 OS=Homo sapiens GN=HNRNPC PE=1 SV=4 - [HNRPC_HUMAN]	33.6495	8193.32	10093.2	69.61	74.18	24	27	488	591
	Sequence	Protein Group Accessions	IonScore A2	IonScore B2	Modifications	phosphoRS Site Probabilities
	MIAGQVLDINLAAEPK	P07910	92.43	88.68	M1(Oxidation)
	NDKSEEEQSSSSVK	P07910	86.76	91.26
	VFIGNLNTLVVK	P07910	80.92	74.46
	QKVDSLLENLEK	P07910	78.84	76.26
	SAAEMYGSVTEHPSPSPLLSSSFDLDYDFQR	P07910	78.45	98.23
	MIAGQVLDINLAAEPK	P07910	75.9	84.21
	MESEGGADDSAEEGDLLDDDDNEDRGDDQLELIKDDEK	P07910	74.82	79.54	S3(Phospho)	S(3): 99.9; S(10): 0.1
	LKGDDLQAIK	P07910	72.35	62.44
	KSDVEAIFSK	P07910	68.61	68.22
	MESEGGADDSAEEGDLLDDDDNEDRGDDQLELIKDDEK	P07910	66.66	75.51	M1(Oxidation); S10(Phospho)	S(3): 6.2; S(10): 93.8
	SDVEAIFSK	P07910	65.32	65.21
	GFAFVQYVNER	P07910	61.88	66.47
	AAVAGEDGRMIAGQVLDINLAAEPK	P07910	61.8	59.41
	LKGDDLQAIKK	P07910	59.65	51.19
	VFIGNLNTLVVKK	P07910	52.06	50.69
	MIAGQVLDINLAAEPKVNR	P07910	46.8	51.53
	VPPPPPIAR	P07910	45.17	44.63
	VDSLLENLEK	P07910	44.37	50.8
	GDDQLELIKDDEK	P07910	14.47	32.1
	QKVDSLLENLEKIEK	P07910	14.26	23.51
	MESEGGADDSAEEGDLLDDDDNEDRGDDQLELIKDDEK	P07910		45.92	S3(Phospho); S10(Phospho)	S(3): 100.0; S(10): 100.0
	MIAGQVLDINLAAEPKVNRGK	P07910		18.94
	EAEEGEDDRDSANGEDDS	P07910	40.81	42.46	S11(Phospho)	S(11): 99.7; S(18): 0.3
	MYSYPAR	P07910	20.34	23.46	M1(Oxidation)
	IVGCSVHK	P07910	18.18	19.74	C4(Carbamidomethyl)
	MYSYPAR	P07910	26.67	29.05
	MYSYPARVPPPPPIAR	P07910		10.22
	AAVAGEDGR	P07910	16.64
	NDKSEEEQSSSSVKK	P07910	20.49	26.81
	GDDLQAIK	P07910	16.89	14.98
	QAVEMKNDKSEEEQSSSSVK	P07910		28.12
	GDDLQAIKKELTQIK	P07910		10.23
Q92616	Translational activator GCN1 OS=Homo sapiens GN=GCN1L1 PE=1 SV=6 - [GCN1L_HUMAN]	292.572	14030.4	10054.5	58.29	53.99	133	110	561	449
	Sequence	Protein Group Accessions	IonScore A2	IonScore B2	Modifications	phosphoRS Site Probabilities
	FLVMASEDALCTVLHLTER	Q92616	108.43	76.08	C11(Carbamidomethyl)
	LFNDSSPVVLEESWDALNAITK	Q92616	102.64	73.99
	NPEILAIAPVLLDALTDPSR	Q92616	101.26	99.61
	VLPQLISTITASVQNPALR	Q92616	94.5	78.27
	VLPLEALVTDAGEVTEAGK	Q92616	91.29	71.44
	QLDDEEVSEFALDGLK	Q92616	84.18	101.17
	LGTPDEQLEMANCQAVILSVEDDTGHR	Q92616	82.99	83.26	C13(Carbamidomethyl)
	QGEEVFQSLSK	Q92616	81.1	63.44
	VDENGPELLPR	Q92616	78.57	86.65
	NLLHSLQSSGIGSK	Q92616	77.54	65.73
	MTTETASEDDNFGTAQSNK	Q92616	77.51	86.83
	VLAFLSSVAGDALTR	Q92616	77.08	42.27
	DAVLYFSESLVPTAR	Q92616	76.98	72.77
	ILPEIIPILEEGLR	Q92616	76.43	65.08
	NIVSLLLSMLGHDEDNTR	Q92616	75.71	78.44
	ILDVASLEVLNEVNR	Q92616	75.53	92.6
	LVLPSLLAALEEESWR	Q92616	74.69	79.56
	QAGAEALSQAVAR	Q92616	74.37
	VISESPPDQWEAR	Q92616	73.64	69.16
	TFEQLHSTIGHQALEDILPFLLK	Q92616	73.35	63.85
	EGVLTGSPEQKEEAAK	Q92616	72.2	52.79
	MTTETASEDDNFGTAQSNK	Q92616	71.94	48.5	M1(Oxidation)
	SDTQLVVR	Q92616	70.7	47.46
	VLQEALCVISGVPGLK	Q92616	67.75	59.62	C7(Carbamidomethyl)
	GDVTDTEQLAQEMLIISHHPSLVAVQSGLWPALLAR	Q92616	66.58	56.16
	ALLDNTKDKNTVVR	Q92616	66.43	51.01
	CLQNPSSDIR	Q92616	65.73	68.64	C1(Carbamidomethyl)
	SGAAQGLAEVMAGLGVEK	Q92616	64.62	44.28
	LMQQLLESDKYAER	Q92616	64.57	61.94
	QAAAIILNIYCSR	Q92616	64.25	49.11	C11(Carbamidomethyl)
	LVEVQCLLLLEVLGGSHK	Q92616	63.85	60.62	C6(Carbamidomethyl)
	SGAAQGLAEVMAGLGVEKLEK	Q92616	63.65
	QQEMMAALTDAIQDKK	Q92616	63.59	55.13
	KLDAGNQLALIEELHKEIR	Q92616	63.32	65.15
	CMLDAALATLNTHGK	Q92616	63.21	78.54	C1(Carbamidomethyl)
	MAAQIIGNMYSLTDQK	Q92616	61.85	39.65
	VDPLFTELLNGIR	Q92616	61.57	77.37
	YSSDVQEMILSSATADRIPIAVSGVR	Q92616	61.56	47.64
	AASQSTQVPTITEGVAAALLLLK	Q92616	61.48	62.7
	NAPNDASYDAVR	Q92616	60.34	59.98
	LYRPPPVLDALGR	Q92616	59.6	45.68
	LSSFWQLIVDEK	Q92616	58.92	66.96
	FSSVQLLGDLLFHISGVTGK	Q92616	57.52	39.39
	KLDAGNQLALIEELHK	Q92616	56.88	50.91
	ALADENEFVR	Q92616	56.47	58.99
	FVHFIDAPSLALIMPIVQR	Q92616	55.51	57.05
	EDAGGMIQR	Q92616	55.15	41.72
	YLLDSCAPLLR	Q92616	54.94	54.4	C6(Carbamidomethyl)
	GMGESCFEDLLPWLMETLTYEQSSVDR	Q92616	54.7	54.33	C6(Carbamidomethyl)
	SWCQEELSVAVK	Q92616	54.5	54.18	C3(Carbamidomethyl)
	LMDEAVLALR	Q92616	53.62	17.66	M2(Oxidation)
	EEFAIMQTPAGELYDK	Q92616	53.14	23.26	M6(Oxidation)
	ALQAAIQQLAEAQPEATAK	Q92616	50.36	49.13
	LMDEAVLALR	Q92616	49.37	54.82
	YSSDVQEMILSSATADR	Q92616	48.77	115.38
	GLMELHMVLPAPDTDEKNGLNLLR	Q92616	48.64
	QSVVVLMGSLAK	Q92616	47.94
	EMLQAQLDR	Q92616	47.01	42.04
	LSVADSQAEAK	Q92616	46.58	48.01
	QLDDEEVSEFALDGLKQVMAIK	Q92616	46.52
	GIKEEVQLTSK	Q92616	46.1	45.89
	NPEILAIAPVLLDALTDPSRK	Q92616	45.07
	HHIETGGGQLPAK	Q92616	44.57	47.58
	RALQAAIQQLAEAQPEATAK	Q92616	44.17
	DLAPYLPSVTPGLK	Q92616	43.61	43.31
	ALVAVLLSR	Q92616	43.6	52.04
	GEPGAAPLSAPAFSLVFPFLK	Q92616	43.13	24.48
	AIITALGVER	Q92616	42.44	28.11
	SIIQSAQQDSIKK	Q92616	41.54	42.11
	EGVLTGSPEQK	Q92616	41.44	54.72
	MKIDPEAFITR	Q92616	41.33
	GLGILSLK	Q92616	41.13	37.15
	QIGSVIRNPEILAIAPVLLDALTDPSR	Q92616	40.85
	LIAALSTPSQQVQESVASCLPPLVPAIKEDAGGMIQR	Q92616	40.17		C19(Carbamidomethyl)
	LTTPPVNTR	Q92616	39.77	39.72
	LIAALSTPSQQVQESVASCLPPLVPAIK	Q92616	39.44	39.6	C19(Carbamidomethyl)
	MTTQSPLNQSSMNAMGSLSVLSPDR	Q92616	38.56	19.76
	SLVSGLIR	Q92616	38.36	28.06
	LMPEIVATASK	Q92616	37.53	30.82
	VLAGLYMGR	Q92616	37.4	21.54
	IDPEAFITR	Q92616	37.09	29
	HLGVILPAVMLALK	Q92616	36.91	29.04
	LTEVLTDSHVK	Q92616	36.79	32.97
	GAAYGLAGLVK	Q92616	36.3	34.29
	ALCDPLEEVR	Q92616	36.23	37.97	C3(Carbamidomethyl)
	LDAGNQLALIEELHK	Q92616	35.9	55.74
	GEHVPGFCLPK	Q92616	35.23	23.8	C8(Carbamidomethyl)
	HLDQIIPR	Q92616	35.02	28.02
	GVTSILPVLR	Q92616	34.22
	ILDVASLEVLNEVNRR	Q92616	34.12	29.37
	EEFAIMQTPAGELYDK	Q92616	31.55
	LTEVLTDSHVKVQK	Q92616	30.71
	LLTWVIGTGSPR	Q92616	30.6
	AADTQVSETLKR	Q92616	30.21
	VVLPYLVPK	Q92616	29.14	24.61
	KALCDPLEEVREAAAK	Q92616	28.72		C4(Carbamidomethyl)
	LIGNESKGEHVPGFCLPK	Q92616	28.62		C15(Carbamidomethyl)
	LLSSLGGFK	Q92616	27.52	26.91
	LLKPECVLDK	Q92616	26.04	26.25	C6(Carbamidomethyl)
	IVVSNTPR	Q92616	25.37	32.26
	LMPEIVATASK	Q92616	25.08		M2(Oxidation)
	DTMLQALR	Q92616	24.81	15.55
	LTSADALRPSVVSITGPLIR	Q92616	22.9	35.31
	MVLTEMPHHSEEEEEWMAQILQILTVQAQLR	Q92616	21.78	41.33
	MRQGEEVFQSLSK	Q92616	21.32
	KGIKEEVQLTSK	Q92616	21.3
	VGKGEPGAAPLSAPAFSLVFPFLK	Q92616	19.23
	GMGESCFEDLLPWLMETLTYEQSSVDR	Q92616	18.98	13.06	M2(Oxidation); C6(Carbamidomethyl)
	ENVNSLLPVFEEFLK	Q92616	12.11
	SIIQSAQQDSIK	Q92616	11.98
	LFNDSSPVVLEESWDALNAITKK	Q92616		20.91
	VDIAPHVR	Q92616		16.51
	GLMELHMVLPAPDTDEK	Q92616		13.13
	LVTREEFAIMQTPAGELYDK	Q92616		11.62
	SLKKLASQADSTEQVDDTILT	Q92616	52.29
	QGEEVFQSLSKILDVASLEVLNEVNRR	Q92616	28.87
	FVIQGAGAK	Q92616	25.01
	EILSELGK	Q92616	22.8	22.54
	DLPEGAVK	Q92616	20.35
	LASQADSTEQVDDTILT	Q92616	20.31
	DLILPTIQK	Q92616	18.88	18.61
	NGLNLLR	Q92616	17.27
	LMEIYQEK	Q92616	14.98	25.01
	VLQEALCVISGVPGLKGDVTDTEQLAQEMLIISHHPSLVAVQSGLWPALLAR	Q92616		22.99	C7(Carbamidomethyl)
	LTEWFK	Q92616	11.63	11.31
	KLASQADSTEQVDDTILT	Q92616	33.23
	EEVQLTSK	Q92616		14.36
	CMLDAALATLNTHGKENVNSLLPVFEEFLK	Q92616	29.41		C1(Carbamidomethyl)
	MTTQSPLNQSSMNAMGSLSVLSPDRVLPQLISTITASVQNPALR	Q92616	11.04		M12(Oxidation); M15(Oxidation); S17(Phospho); S19(Phospho)	T(2): 49.3; T(3): 30.8; S(5): 17.1; S(10): 11.2; S(11): 11.9; S(17): 14.3; S(19): 35.3; S(22): 21.7; S(32): 2.9; T(33): 2.0; T(35): 1.8; S(37): 1.7
	DTALRAGQR	Q92616	12.07	10.88
	GDVTDTEQLAQEMLIISHHPSLVAVQSGLWPALLARMK	Q92616	16.25		T6(Phospho); S17(Phospho); S21(Phospho); S27(Phospho); M37(Oxidation)	T(4): 73.0; T(6): 85.3; S(17): 77.5; S(21): 83.4; S(27): 80.9
	MTTQSPLNQSSMNAMGSLSVLSPDRVLPQLISTITASVQNPALRLVTR	Q92616		19.05	M1(Oxidation); T3(Phospho); S5(Phospho); S10(Phospho); M12(Oxidation); M15(Oxidation)	Too many isoforms
	EMDVVSQHKSALLDFYMKNILMSK	Q92616		10.08	M2(Oxidation); S6(Phospho); M17(Oxidation)	S(6): 49.9; S(10): 49.9; S(23): 0.3
	HLDQIIPRMTTQSPLNQSSMNAMGSLSVLSPDR	Q92616		12.16	S19(Phospho); M20(Oxidation); S25(Phospho)	T(10): 17.0; T(11): 17.0; S(13): 14.3; S(18): 16.0; S(19): 24.1; S(25): 32.4; S(27): 25.1; S(30): 54.1
	VLPLEALVTDAGEVTEAGKAYVPPRVLQEALCVISGVPGLK	Q92616	15.98		T9(Phospho); C32(Carbamidomethyl); S35(Phospho)	T(9): 52.6; T(15): 52.6; S(35): 94.9
	EAADDCAKAVMSNLSAHGVKLVLPSLLAALEEESWR	Q92616	11.33		C6(Carbamidomethyl); M11(Oxidation); S25(Phospho); S34(Phospho)	S(12): 13.5; S(15): 45.8; S(25): 45.8; S(34): 94.9
	QAAEVMGR	Q92616	25.03	16.56	M6(Oxidation)
	SPENVIETISSLLASVTLDLSQYAMDIVKGLAGHLK	Q92616	17.82		S15(Phospho); M25(Oxidation)	S(1): 27.4; T(8): 5.7; S(10): 3.8; S(11): 3.8; S(15): 2.6; T(17): 5.7; S(21): 51.0
	ADYTSHLRSLVSGLIRLFNDSSPVVLEESWDALNAITK	Q92616	12.69		S21(Phospho)	T(4): 0.7; S(5): 0.7; S(9): 3.2; S(12): 1.8; S(21): 43.3; S(22): 43.3; S(29): 5.8; T(37): 1.1
	SPENVIETISSLLASVTLDLSQYAMDIVKGLAGHLKSNSPR	Q92616		11.92	S1(Phospho); S21(Phospho); S37(Phospho); S39(Phospho)	S(1): 29.6; T(8): 46.4; S(10): 38.1; S(11): 40.0; S(15): 36.9; T(17): 54.4; S(21): 59.1; S(37): 47.7; S(39): 47.7
	MTTQSPLNQSSMNAMGSLSVLSPDRVLPQLISTITASVQNPALRLVTR	Q92616	10.9		T3(Phospho); S5(Phospho); S10(Phospho); M15(Oxidation)	Too many isoforms
	SPENVIETISSLLASVTLDLSQYAMDIVKGLAGHLKSNSPR	Q92616	10.93		S10(Phospho); S11(Phospho)	S(1): 61.0; T(8): 14.3; S(10): 15.1; S(11): 16.8; S(15): 52.1; T(17): 30.7; S(21): 7.9; S(37): 1.1; S(39): 1.1
	SPENVIETISSLLASVTLDLSQYAMDIVKGLAGHLKSNSPR	Q92616	15.7		S11(Phospho); S15(Phospho); T17(Phospho); S21(Phospho); S37(Phospho)	S(1): 60.2; T(8): 60.2; S(10): 54.2; S(11): 55.9; S(15): 37.9; T(17): 36.1; S(21): 34.8; S(37): 79.9; S(39): 80.8
	QLSSCLPNIVPKLTEVLTDSHVKVQK	Q92616	13.33		C5(Carbamidomethyl); T18(Phospho); S20(Phospho)	S(3): 0.6; S(4): 0.6; T(14): 9.2; T(18): 90.9; S(20): 98.7
	EEAAKALGLVIRLTSADALRPSVVSITGPLIR	Q92616		11.42	S15(Phospho); S22(Phospho)	T(14): 61.1; S(15): 37.2; S(22): 78.0; S(25): 15.6; T(27): 8.1
	EEAAKALGLVIRLTSADALRPSVVSITGPLIR	Q92616	11.5		T14(Phospho); S15(Phospho); T27(Phospho)	T(14): 26.7; S(15): 17.5; S(22): 74.0; S(25): 91.9; T(27): 89.9
	ASPNTPPGRVDENGPELLPRVAMLR	Q92616		11.09	M23(Oxidation)
	NPFLSLAACVMPSRLKALGTLVSHVTLR	Q92616	10.02		S5(Phospho); C9(Carbamidomethyl); M11(Oxidation); S23(Phospho); T26(Phospho)	S(5): 80.1; S(13): 68.4; T(20): 39.0; S(23): 30.4; T(26): 82.1
	MAADTQVSETLKRFAGK	Q92616	16.91		M1(Oxidation); T10(Phospho)	T(5): 18.7; S(8): 4.9; T(10): 76.4
	FAGKVTTASVK	Q92616	16.45	17.11	T7(Phospho)	T(6): 49.8; T(7): 49.8; S(9): 0.4
	GMGFLMRHHIETGGGQLPAK	Q92616	15.57	15.6	M2(Oxidation)
	LIAALSTPSQQVQESVASCLPPLVPAIK	Q92616	14.27		S6(Phospho); T7(Phospho); S18(Phospho); C19(Carbamidomethyl)	S(6): 43.6; T(7): 43.6; S(9): 57.7; S(15): 57.4; S(18): 97.7
	SLKKLASQADSTEQVDDTILT	Q92616	11.85	13.09	S7(Phospho); T18(Phospho)	S(1): 10.9; S(7): 59.4; S(11): 24.7; T(12): 5.2; T(18): 29.7; T(21): 70.2
	GDVTDTEQLAQEMLIISHHPSLVAVQSGLWPALLAR	Q92616	10.09	14.04	T4(Phospho); M13(Oxidation); S27(Phospho)	T(4): 63.0; T(6): 24.1; S(17): 17.2; S(21): 22.0; S(27): 73.7
	CLQTLLDTK	Q92616		23.35	C1(Carbamidomethyl)
	SIIQSAQQDSIK	Q92616		16.27	S1(Phospho)	S(1): 83.7; S(5): 16.1; S(10): 0.2
	EKLGTPDEQLEMANCQAVILSVEDDTGHRIIIEYLLEATR	Q92616		11.74	M12(Oxidation); C15(Carbamidomethyl); S21(Phospho); T26(Phospho); T39(Phospho)	T(5): 57.2; S(21): 79.2; T(26): 81.7; T(39): 82.0
	EMLQAQLDR	Q92616		11.63	M2(Oxidation)
	KQVFTSEKFLVMASEDALCTVLHLTER	Q92616		11.41	M12(Oxidation); S14(Phospho); C19(Carbamidomethyl); T20(Phospho)	T(5): 4.2; S(6): 5.6; S(14): 88.0; T(20): 51.1; T(25): 51.1
	NLLHSLQSSGIGSKAGVPSKSSGSAALLALTWTCLLVR	Q92616		10.23	S5(Phospho); S8(Phospho); S9(Phospho); S22(Phospho); S24(Phospho); T31(Phospho); T33(Phospho); C34(Carbamidomethyl)	S(5): 70.0; S(8): 69.4; S(9): 69.2; S(13): 68.1; S(19): 70.6; S(21): 70.7; S(22): 70.0; S(24): 69.4; T(31): 71.0; T(33): 71.6
P08238	Heat shock protein HSP 90-beta OS=Homo sapiens GN=HSP90AB1 PE=1 SV=4 - [HS90B_HUMAN]	83.2121	9230	9968.07	65.06	74.86	51	58	418	466
	Sequence	Protein Group Accessions	IonScore A2	IonScore B2	Modifications	phosphoRS Site Probabilities
	IEDVGSDEEDDSGKDK	Q58FF8;P08238	104.45	103.41	S6(Phospho)	S(6): 100.0; S(12): 0.0
	KHLEINPDHPIVETLR	P08238	95.61	53.81
	ELISNASDALDK	P14625;P08238	93.39	93.48
	LVSSPCCIVTSTYGWTANMER	P08238	88.44	79.81	C6(Carbamidomethyl); C7(Carbamidomethyl)
	GVVDSEDLPLNISR	P07900;P08238;Q12931	87.07	92.89
	DLVVLLFETALLSSGFSLEDPQTHSNR	P08238	86.84	78.73
	VFIMDSCDELIPEYLNFIR	P08238	83.5	95.58	C7(Carbamidomethyl)
	EDQTEYLEER	P08238;Q58FF6;P07900	83.13	82.56
	NPDDITQEEYGEFYK	P08238	82.54	83.68
	GFEVVYMTEPIDEYCVQQLK	P08238	81.7	34.59	M7(Oxidation); C15(Carbamidomethyl)
	VFIMDSCDELIPEYLNFIR	P08238	79.35	42.46	M4(Oxidation); C7(Carbamidomethyl)
	LGLGIDEDEVAAEEPNAAVPDEIPPLEGDEDASR	P08238	79.1	81.81
	HNDDEQYAWESSAGGSFTVR	P07900;P08238	77.66	79.16
	YHTSQSGDEMTSLSEYVSR	P08238	77.29	69.85	M10(Oxidation)
	TLTLVDTGIGMTKADLINNLGTIAK	P08238;P07900	76.98	64.75
	TLTLVDTGIGMTK	P08238;P07900	76.61	76.57
	ADLINNLGTIAK	Q58FF8;P07900;P08238	75.23	77.57
	GFEVVYMTEPIDEYCVQQLK	P08238	72.25	81.2	C15(Carbamidomethyl)
	VILHLKEDQTEYLEER	P08238;Q58FF6;P07900	70.53	67.77
	IEDVGSDEEDDSGKDKK	Q58FF8;P08238	69.76	73.93	S6(Phospho)	S(6): 100.0; S(12): 0.0
	HLEINPDHPIVETLR	P08238	69.09	69.22
	YESLTDPSKLDSGK	Q58FF8;P08238;P07900	66.8	53.04
	EQVANSAFVER	P08238	63.09	63.3
	SLTNDWEDHLAVK	P07900;P08238	62.81	79.78
	CLELFSELAEDKENYKK	P08238	59.63	65.63	C1(Carbamidomethyl)
	YESLTDPSK	Q58FF8;P08238;Q58FF6;P07900	59.42	59.42
	IEDVGSDEEDDSGK	Q58FF8;P08238	53.12	52.08	S6(Phospho)	S(6): 96.7; S(12): 3.3
	TLTLVDTGIGMTK	P08238;P07900	52.26	33.28	M11(Oxidation)
	IDIIPNPQER	P08238	51.14	63.81
	AKFENLCK	Q58FF8;P08238	51.03	24.84	C7(Carbamidomethyl)
	EGLELPEDEEEK	P08238;Q58FF6;P07900	48.54	48.48
	LVSSPCCIVTSTYGWTANMER	P08238	48.29	25.28	C6(Carbamidomethyl); C7(Carbamidomethyl); M19(Oxidation)
	AVKDLVVLLFETALLSSGFSLEDPQTHSNR	P08238	44.02	39.01
	DNSTMGYMMAK	P08238	43.3	58.37	M8(Oxidation)
	SIYYITGESK	Q58FF8;P08238	42.87	46.87
	EGLELPEDEEEKKK	P08238;P07900	42.59	42.67
	HFSVEGQLEFR	P08238;P07900	41.29	30.69
	YIDQEELNK	Q58FF8;P07900;P08238	40.65	42.69
	ALLFIPR	P08238	38.05	36.18
	HSQFIGYPITLYLEK	P08238;Q58FF8	35.67	53.94
	EKYIDQEELNK	Q58FF8;P07900;P08238	33.79	41.14
	DNSTMGYMMAK	P08238	33.16	39.21
	LGIHEDSTNR	P08238	32.47	44.06
	MIKLGLGIDEDEVAAEEPNAAVPDEIPPLEGDEDASR	P08238	31.43	43.83
	SIYYITGESKEQVANSAFVER	P08238	30.37	31.14
	ELISNASDALDKIR	P14625;P08238	27.87	57.63
	APFDLFENKK	P08238	24.65	25.42
	APFDLFENK	P08238	23.37	28.73
	EGLELPEDEEEKK	P08238;Q58FF6;P07900	21.51	19.99
	RAPFDLFENKK	P08238	19.82	19.07
	TKPIWTRNPDDITQEEYGEFYK	P08238	12.13	29.28
	YHTSQSGDEMTSLSEYVSR	P08238		59
	RGFEVVYMTEPIDEYCVQQLK	P08238		26.74	C16(Carbamidomethyl)
	CLELFSELAEDKENYK	P08238		20.32	C1(Carbamidomethyl)
	FYEAFSK	P08238	31.5	31.59
	RAPFDLFENK	P08238	28.84	30.15
	TKPIWTR	Q58FF8;P07900;P08238	17.07	23.71
	ADHGEPIGR	P08238		20.08
	ELKIDIIPNPQER	P08238		14.75
	KCLELFSELAEDKENYK	P08238	13.49	18.27	C2(Carbamidomethyl)
	EMLQQSK	P08238;P07900		27.32
	FENLCK	Q58FF8;P08238;P07900	19.59	20.04	C5(Carbamidomethyl)
	TLTLVDTGIGMTKADLINNLGTIAK	P08238;P07900	10.3		T1(Phospho); T3(Phospho); T7(Phospho); T22(Phospho)	T(1): 83.1; T(3): 90.8; T(7): 35.8; T(12): 90.8; T(22): 99.5
	EKEISDDEAEEEKGEK	P08238		12.28	S5(Phospho)	S(5): 100.0
	SGTKAFMEALQAGADISMIGQFGVGFYSAYLVAEK	P07900;P08238		10.74	S1(Phospho); T3(Phospho); M18(Oxidation); S28(Phospho)	S(1): 99.4; T(3): 99.5; S(17): 2.9; S(28): 98.2
P11940	Polyadenylate-binding protein 1 OS=Homo sapiens GN=PABPC1 PE=1 SV=2 - [PABP1_HUMAN]	70.6259	8329.49	9763.31	62.89	67.45	38	40	351	380
	Sequence	Protein Group Accessions	IonScore A2	IonScore B2	Modifications	phosphoRS Site Probabilities
	ITGMLLEIDNSELLHMLESPESLR	P11940;Q13310	97.5	93.32	M4(Oxidation)
	ITGMLLEIDNSELLHMLESPESLR	P11940;Q13310	97.33	113.52
	NPQQHLNAQPQVTMQQPAVHVQGQEPLTASMLASAPPQEQK	P11940	94.76	94.13	M14(Oxidation)
	NPQQHLNAQPQVTMQQPAVHVQGQEPLTASMLASAPPQEQK	P11940	91.4	92.64
	ALYDTFSAFGNILSCK	P11940;Q13310	89.68	89.4	C15(Carbamidomethyl)
	IVATKPLYVALAQR	P11940;Q9H361	87.66	87.08
	KEFSPFGTITSAK	P11940	85.09	86.83
	SLGYAYVNFQQPADAER	P11940;Q13310	84.39	83.77
	ALDTMNFDVIK	P11940;Q13310	78.9	78.78	M5(Oxidation)
	NLDDGIDDERLR	P11940;Q9H361	71.71	58.63
	FSPAGPILSIR	P11940;Q9H361	71.57	71.56
	GFGFVCFSSPEEATK	P11940;Q9H361;Q13310	65.78	69.36	C6(Carbamidomethyl)
	LFPLIQAMHPTLAGK	P11940;Q9H361	65.7	68.08
	GYGFVHFETQEAAER	P11940	65.41	68.47
	VANTSTQTMGPRPAAAAAAATPAVR	P11940	63.03	70.6
	QAHLTNQYMQR	P11940	62.79	50.87
	ALDTMNFDVIK	P11940;Q13310	61.38	65.31
	SKVDEAVAVLQAHQAK	P11940;Q9H361	60.8	75.56
	NLDDGIDDER	P11940;Q9H361	60.25	60.19
	SGVGNIFIK	P11940	53.15	53.18
	RSLGYAYVNFQQPADAER	P11940;Q13310	49.04	44.48
	ITGMLLEIDNSELLHMLESPESLR	P11940;Q13310	48.76		M4(Oxidation); M16(Oxidation)
	ITGMLLEIDNSELLHMLESPESLR	P11940;Q13310	48.29		S22(Phospho)	T(2): 0.0; S(11): 0.0; S(19): 0.0; S(22): 100.0
	QAHLTNQYMQR	P11940	48.22	50.37	M9(Oxidation)
	NFGEDMDDERLK	P11940;Q9H361	47.25	43.61	M6(Oxidation)
	NFGEDMDDER	P11940;Q9H361	47.02	40.42
	MNGMLLNDR	P11940;Q13310	46.04	37.46	M1(Oxidation); M4(Oxidation)
	MNGMLLNDR	P11940;Q13310	45.4	42.35	M4(Oxidation)
	EFSPFGTITSAK	P11940	45.12	53.69
	MNGMLLNDR	P11940;Q13310	44.04	47.61
	LFPLIQAMHPTLAGK	P11940;Q9H361	43.78	49.79	M8(Oxidation)
	NFGEDMDDER	P11940;Q9H361	40.53	26.21	M6(Oxidation)
	VDEAVAVLQAHQAK	P11940;Q9H361	39.54	63.49
	NFGEDMDDERLK	P11940;Q9H361	39.03	52.12
	AKEFTNVYIK	P11940;Q13310	38.55	43.34
	FGPALSVK	P11940;Q9H361	37.86	50.71
	GFGFVSFER	P11940;Q9H361	35.07	33.58
	KSGVGNIFIK	P11940	30.56	31.69
	YQGVNLYVK	P11940	29.03	27.56
	SKGFGFVCFSSPEEATKAVTEMNGR	P11940;Q9H361;Q13310	29	46.3	C8(Carbamidomethyl)
	AVTEMNGR	P11940;Q9H361;Q13310	22.6	33.31
	SKGFGFVCFSSPEEATK	P11940;Q9H361;Q13310	20.93	16.57	C8(Carbamidomethyl)
	NFGEDMDDERLKDLFGK	P11940;Q9H361	17.53	32.63
	AVPNPVINPYQPAPPSGYFMAAIPQTQNR	P11940		26.92
	EFTNVYIK	P11940;Q13310	28.97	29.23
	LKDLFGK	P11940;Q9H361		17.53
	IMWSQR	Q13310;P11940;Q9H361	14.81	16.01
	KEFSPFGTITSAK	P11940		18.19	S4(Phospho); T8(Phospho); S11(Phospho)	S(4): 0.5; T(8): 99.5; T(10): 100.0; S(11): 100.0
	MNPSAPSYPMASLYVGDLHPDVTEAMLYEKFSPAGPILSIR	P11940	15.36	14.16	M1(Oxidation); S39(Phospho)	S(4): 4.8; S(7): 4.6; S(12): 4.8; T(23): 6.6; S(32): 12.0; S(39): 67.3
	VANTSTQTMGPRPAAAAAAATPAVR	P11940	10.98		S5(Phospho); T8(Phospho); M9(Oxidation)	T(4): 77.2; S(5): 77.2; T(6): 23.9; T(8): 16.0; T(21): 5.7
	VANTSTQTMGPRPAAAAAAATPAVRTVPQYKYAAGVR	P11940	14.62		T4(Phospho); M9(Oxidation); T26(Phospho)	T(4): 28.1; S(5): 28.1; T(6): 28.1; T(8): 18.5; T(21): 11.8; T(26): 85.3
	VMSTQRVANTSTQTMGPRPAAAAAAATPAVRTVPQYK	P11940		10.7	M2(Oxidation); S11(Phospho); T12(Phospho); T14(Phospho); M15(Oxidation); T27(Phospho)	S(3): 46.7; T(4): 52.1; T(10): 56.0; S(11): 53.3; T(12): 51.3; T(14): 49.5; T(27): 70.7; T(32): 20.2
	KEFSPFGTITSAKVMMEGGR	P11940		10.01	T8(Phospho); M15(Oxidation); M16(Oxidation)	S(4): 28.0; T(8): 15.9; T(10): 28.0; S(11): 28.0
	EAELGARAK	P11940;Q9H361	16.5
	VMSTQRVANTSTQTMGPRPAAAAAAATPAVR	P11940	11		T4(Phospho)	S(3): 22.3; T(4): 76.7; T(10): 0.1; S(11): 0.1; T(12): 0.7; T(14): 0.2; T(27): 0.0
	YAAGVRNPQQHLNAQPQVTMQQPAVHVQGQEPLTASMLASAPPQEQK	P11940		11.39	M37(Oxidation)
Q08211	ATP-dependent RNA helicase A OS=Homo sapiens GN=DHX9 PE=1 SV=4 - [DHX9_HUMAN]	140.869	7725.61	9246.75	64.8	63.62	55	59	284	363
	Sequence	Protein Group Accessions	IonScore A2	IonScore B2	Modifications	phosphoRS Site Probabilities
	NELMYQLEQDHDLQAILQER	Q08211	109.55	92.19
	GMTLVTPLQLLLFASK	Q08211	96.57	91.18
	AENNSEVGASGYGVPGPTWDR	Q08211	95.95	105.21
	KEEQEVQATLESEEVDLNAGLHGNWTLENAK	Q08211	94.34	105.83
	LQISHEAAACITGLR	Q08211	89.87	81.61	C10(Carbamidomethyl)
	DKDDDGGEDDDANCNLICGDEYGPETR	Q08211	88.02	86.22	C14(Carbamidomethyl); C18(Carbamidomethyl)
	ELDALDANDELTPLGR	Q08211	87.93	87.9
	LAAQSCALSLVR	Q08211	78.6	68.52	C6(Carbamidomethyl)
	TTQVPQFILDDFIQNDR	Q08211	76.61	94.2
	KFESEILEAISQNSVVIIR	Q08211	75.92	77.79
	AIEPPPLDAVIEAEHTLR	Q08211	72.82	76.66
	VILSTNIAETSITINDVVYVIDSCK	Q08211	70.58	67.39	C24(Carbamidomethyl)
	LETHMTPEMFR	Q08211	69.74	66.41
	TPLHEIALSIK	Q08211	69.56	70.32
	FMCEVQVEGYNYTGMGNSTNKK	Q08211	65.7	29.92	C3(Carbamidomethyl)
	ETPFELIEALLK	Q08211	65.65	56.38
	AAECNIVVTQPR	Q08211	64.57	68.76	C4(Carbamidomethyl)
	SSVNCPFSSQDMK	Q08211	64.48	68.38	C5(Carbamidomethyl)
	KVFDPVPVGVTK	Q08211	61.58	56.72
	GISHVIVDEIHER	Q08211	59.31	57.85
	DINTDFLLVVLR	Q08211	56.62	59.33
	FSDHVALLSVFQAWDDAR	Q08211	55.97	55.71
	SSVNCPFSSQDMK	Q08211	54.39	46.89	C5(Carbamidomethyl); M12(Oxidation)
	QLYHLGVVEAYSGLTK	Q08211	52.52	73.42
	KVQSDGQIVLVDDWIK	Q08211	51.4	49.59
	FESEILEAISQNSVVIIR	Q08211	48.97	60.97
	MGGEEAEIR	Q08211	48.75	52.76
	VQSDGQIVLVDDWIK	Q08211	48.51	70.35
	LAQFEPSQR	Q08211	48.5	48.25
	EGETVEPYK	Q08211	47.59	57.65
	DVVQAYPEVR	Q08211	47.14	49.62
	AAMEALVVEVTK	Q08211	45.51	53.34
	VNLSQDLEHQLQNIIQELNLEILPPPEDPSVPVALNIGK	Q08211	44.64	51.95
	YPSPFFVFGEK	Q08211	43.82	46.14
	NELMYQLEQDHDLQAILQER	Q08211	43.21		M4(Oxidation)
	SEEVPAFGVASPPPLTDTPDTTANAEGDLPTTMGGPLPPHLALK	Q08211	41.97	62.39
	FMCEVQVEGYNYTGMGNSTNKK	Q08211	41.26		M2(Oxidation); C3(Carbamidomethyl); M15(Oxidation)
	LSMSQLNEK	Q08211	39.64	36.99	M3(Oxidation)
	SFIAEMTIYIK	Q08211	39.52	39.5
	GMTLVTPLQLLLFASK	Q08211	38.73	23.86	M2(Oxidation)
	QISRPSAAGINLMIGSTR	Q08211	38.06	34
	YTQVGPDHNR	Q08211	37.98	32.78
	LGGIGQFLAK	Q08211	36.77	42.46
	LFTAHNNMTNYATVWASK	Q08211	36.35	35.94
	LNMATLR	Q08211	35.04	37.12
	HLEMNPHFGSHR	Q08211	34.61	23.4	M4(Oxidation)
	MTPSYEIR	Q08211	31.65	44.79
	AIEPPPLDAVIEAEHTLRELDALDANDELTPLGR	Q08211	30.57
	DFVNYLVR	Q08211	28.68	28.65
	MTPSYEIR	Q08211	27.43	31.88	M1(Oxidation)
	NFLYAWCGK	Q08211	23.5	23.81	C7(Carbamidomethyl)
	LFTAHNNMTNYATVWASK	Q08211	22.14		M8(Oxidation)
	QNQVGVVPWSPPQSNWNPWTSSNIDEGPLAFATPEQISMDLK	Q08211	21.62
	KMTPSYEIR	Q08211	18.25	29.38
	EGETVEPYKVNLSQDLEHQLQNIIQELNLEILPPPEDPSVPVALNIGK	Q08211	14.89	40.25
	TYPVQEYFLEDCIQMTHFVPPPK	Q08211	13.26	14.77	C12(Carbamidomethyl)
	VRPGFCFHLCSR	Q08211	12.08		C6(Carbamidomethyl); C10(Carbamidomethyl)
	QPAIISQLDPVNER	Q08211		66.34
	HLEMNPHFGSHR	Q08211		39.81
	AAMEALVVEVTKQPAIISQLDPVNER	Q08211		37.94
	YQILPLHSQIPR	Q08211		36.89
	VFDPVPVGVTK	Q08211		35.86
	LSMSQLNEKETPFELIEALLK	Q08211		31.8
	YIETLNVPGAVLVFLPGWNLIYTMQK	Q08211		28.57
	MGGEEAEIR	Q08211		18.31	M1(Oxidation)
	RISAVSVAER	Q08211		21.45
	RGGSSYSGGGYGGGYSSGGYGSGGYGGSANSFR	Q08211		11.21
	AISAKGMTLVTPLQLLLFASK	Q08211		10.24	M7(Oxidation); T11(Phospho); S20(Phospho)	S(3): 13.9; T(8): 67.2; T(11): 86.1; S(20): 32.8
	MLNMIRQISRPSAAGINLMIGSTR	Q08211	10.97		M4(Oxidation); S12(Phospho); M19(Oxidation); S22(Phospho); T23(Phospho)	S(9): 79.3; S(12): 52.1; S(22): 79.3; T(23): 89.3
	QPAIISQLDPVNERMLNMIRQISRPSAAGINLMIGSTR	Q08211	12.82		S6(Phospho); M15(Oxidation); M18(Oxidation); M33(Oxidation); T37(Phospho)	S(6): 2.4; S(23): 4.4; S(26): 10.2; S(36): 89.3; T(37): 93.7
	YDNGSGYRRGGSSYSGGGYGGGYSSGGYGSGGYGGSANSFR	Q08211	12.34		S5(Phospho); S12(Phospho); S36(Phospho); S39(Phospho)	S(5): 59.4; S(12): 44.9; S(13): 41.7; S(15): 41.6; S(24): 40.4; S(25): 40.9; S(30): 44.8; S(36): 40.1; S(39): 46.2
	QISRPSAAGINLMIGSTR	Q08211	11.93	13.31	M13(Oxidation)
	GGSSYSGGGYGGGYSSGGYGSGGYGGSANSFRAGYGAGVGGGYRGVSR	Q08211	10.38	16.85	S47(Phospho)	S(3): 0.2; S(4): 0.2; S(6): 0.2; S(15): 0.2; S(16): 0.2; S(21): 0.2; S(27): 0.4; S(30): 0.8; S(47): 97.7
	SSVNCPFSSQDMKYPSPFFVFGEK	Q08211		10.98	C5(Carbamidomethyl)
O75643	U5 small nuclear ribonucleoprotein 200 kDa helicase OS=Homo sapiens GN=SNRNP200 PE=1 SV=2 - [U520_HUMAN]	244.353	7955.33	8642.66	59.13	60.81	93	95	350	395
	Sequence	Protein Group Accessions	IonScore A2	IonScore B2	Modifications	phosphoRS Site Probabilities
	AALETDENLLLCAPTGAGK	O75643	116.97	99.91	C12(Carbamidomethyl)
	NALLQLTDSQIADVAR	O75643	107.24	84.8
	GLIEIISNAAEYENIPIR	O75643	96.34	99.91
	ETYEVLLSFIQAALGDQPR	O75643	92.81	83.56
	MDTDLETMDLDQGGEALAPR	O75643	84.95	114.32	M1(Oxidation)
	MDTDLETMDLDQGGEALAPR	O75643	81.62	51.06
	GYTLLSEGIDEMVGIIYKPK	O75643	79.37	98.46
	WTELGALDILQMLGR	O75643	78.91	74.69
	DILCGAADEVLAVLK	O75643	76.17	83.1	C4(Carbamidomethyl)
	LIGLSATLPNYEDVATFLR	O75643	72.78	76.03
	VVLLTGETSTDLK	O75643	71.83	76.31
	RLDLVHTAALMLDK	O75643	68.13	56.92
	LTAIDILTTCAADIQR	O75643	67.96	71.37	C10(Carbamidomethyl)
	IVALSSSLSNAK	O75643	66.82	66.34
	TGNFQVTELGR	O75643	65.31	77.14
	EGSASTEVLR	O75643	64.52	68.02
	MDTDLETMDLDQGGEALAPR	O75643	63.92		M1(Oxidation); M8(Oxidation)
	QVLDLEDLVFTQGSHFMANKR	O75643	62.48	65.81
	IASHYYITNDTVQTYNQLLKPTLSEIELFR	O75643	59.45	62.22
	DEPTGEVLSLVGK	O75643	59.12	57.51
	HLSDHLSELVEQTLSDLEQSK	O75643	58.8	59.74
	LATYGITVAELTGDHQLCK	O75643	58.31	37.51	C18(Carbamidomethyl)
	LYDLNHNEIGELIR	O75643	57.31	43.52
	FLYQLHETEKEDLIR	O75643	57.06	57.86
	HIQVLVSTATLAWGVNLPAHTVIIK	O75643	56.9
	MTQNPNYYNLQGISHR	O75643	56.77	65.96
	QVLDLEDLVFTQGSHFMANK	O75643	56.64	44.07
	YPNIELSYEVVDKDSIR	O75643	53.96	86.26
	SLVQEMVGSFGK	O75643	53.24	42.29
	ANSNLVLQADR	O75643	53.17	52.82
	TLVEDLFADK	O75643	52.66	52.73
[truncated: 54,804 more rows]
